# Supplementary material for: Unveiling Tim-3 immune checkpoint expression in hepatocellular carcinoma through abdominal contrast-enhanced CT habitat radiomics
Source: Front Oncol. 2024 Nov 8;14:1456748. doi: 10.3389/fonc.2024.1456748 (PMC11581969; doi:10.3389/fonc.2024.1456748)
Supplement: Supplementary file 3 [file DataSheet2.xlsx]

## Sheet: habitat_features_ACE
ID	exponential_firstorder_10Percentile_h1	exponential_firstorder_90Percentile_h1	exponential_firstorder_Energy_h1	exponential_firstorder_Entropy_h1	exponential_firstorder_InterquartileRange_h1	exponential_firstorder_Kurtosis_h1	exponential_firstorder_Maximum_h1	exponential_firstorder_Mean_h1	exponential_firstorder_MeanAbsoluteDeviation_h1	exponential_firstorder_Median_h1	exponential_firstorder_Minimum_h1	exponential_firstorder_Range_h1	exponential_firstorder_RobustMeanAbsoluteDeviation_h1	exponential_firstorder_RootMeanSquared_h1	exponential_firstorder_Skewness_h1	exponential_firstorder_TotalEnergy_h1	exponential_firstorder_Uniformity_h1	exponential_firstorder_Variance_h1	exponential_glcm_Autocorrelation_h1	exponential_glcm_ClusterProminence_h1	exponential_glcm_ClusterShade_h1	exponential_glcm_ClusterTendency_h1	exponential_glcm_Contrast_h1	exponential_glcm_Correlation_h1	exponential_glcm_DifferenceAverage_h1	exponential_glcm_DifferenceEntropy_h1	exponential_glcm_DifferenceVariance_h1	exponential_glcm_Id_h1	exponential_glcm_Idm_h1	exponential_glcm_Idmn_h1	exponential_glcm_Idn_h1	exponential_glcm_Imc1_h1	exponential_glcm_Imc2_h1	exponential_glcm_InverseVariance_h1	exponential_glcm_JointAverage_h1	exponential_glcm_JointEnergy_h1	exponential_glcm_JointEntropy_h1	exponential_glcm_MaximumProbability_h1	exponential_glcm_SumEntropy_h1	exponential_glcm_SumSquares_h1	exponential_gldm_DependenceEntropy_h1	exponential_gldm_DependenceNonUniformity_h1	exponential_gldm_DependenceNonUniformityNormalized_h1	exponential_gldm_DependenceVariance_h1	exponential_gldm_GrayLevelNonUniformity_h1	exponential_gldm_GrayLevelVariance_h1	exponential_gldm_HighGrayLevelEmphasis_h1	exponential_gldm_LargeDependenceEmphasis_h1	exponential_gldm_LargeDependenceHighGrayLevelEmphasis_h1
1.nii.gz	8.54876	13.8522	3.27497e+09	1.20691	2.61393	5.11177	24.7909	11.0118	1.68547	10.7287	4.51304	20.2779	1.15423	1011.01	0.852143	3.27497e+09	0.486232	4.75651	7.39029	1.87923	0.0998827	0.761853	0.474439	0.232295	0.444908	1.07521	0.275595	0.782417	0.780499	0.981994	0.926548	-0.0391857	0.286264	0.419555	2.70525	0.254538	2.31888	0.405287	1.8058	0.309073	5.36654	163.657	0.0510791	28.6625	1557.89	0.320684	7.5824	171.004	1352.91
10.nii.gz	8.56451	18.4428	8.23903e+10	1.77667	5.20083	7.05938	66.8346	13.1194	3.13022	12.568	3.56442	63.2702	2.17738	1013.13	1.16105	8.23903e+10	0.342339	16.4834	9.90885	19.0084	2.05406	2.00971	0.997129	0.336633	0.693219	1.45212	0.514037	0.696774	0.682555	0.995028	0.954998	-0.0552089	0.408973	0.487443	3.10736	0.127285	3.43672	0.253483	2.48642	0.751708	5.79033	4396.82	0.0547761	24.7242	27479.2	0.762654	10.5435	147.492	1300.96
100.nii.gz	9.36178	22.307	2.11522e+10	2.10764	6.78538	10.1593	84.3783	15.3969	4.16608	14.4511	2.72988	81.6484	2.81349	1015.41	1.55519	2.11522e+10	0.281718	30.709	13.1047	82.5953	7.10852	3.54158	1.43759	0.422098	0.826247	1.64034	0.750435	0.66407	0.642385	0.995177	0.955763	-0.0791864	0.518578	0.485687	3.54664	0.0933877	4.00906	0.20273	2.86498	1.24479	6.03984	1167.94	0.056931	23.5014	5779.44	1.29417	14.1225	118.025	1291.25
101.nii.gz	13.3249	41.9466	1.95011e+09	3.15289	14.7112	17.7671	179.692	26.0539	9.80737	22.6515	5.47183	174.22	6.24799	1026.15	2.55129	1.95011e+09	0.142145	191.027	24.5385	3968.94	164.334	20.0859	10.1349	0.328422	2.16643	2.71829	5.40574	0.461515	0.393691	0.992359	0.944894	-0.0609446	0.554056	0.386088	4.69565	0.0234358	6.10312	0.0601968	3.92653	7.55522	5.97322	229.826	0.124096	5.9379	263.253	7.65995	29.9514	23.7397	364.77
102.nii.gz	13.4244	25.5722	3.1375e+08	2.09916	7.12931	3.63843	39.6571	19.2554	4.19293	18.6556	8.77605	30.881	3.04408	1019.27	0.733003	3.1375e+08	0.270383	27.1467	12.1547	24.8654	2.27288	2.81461	2.05609	0.156244	1.08105	1.83251	0.873152	0.592607	0.554449	0.962606	0.877365	-0.0561748	0.450679	0.487569	3.45851	0.0752674	4.12766	0.141307	2.71603	1.21767	4.94239	36.7682	0.121749	5.75698	81.6556	1.19267	12.3775	29.7086	333.364
103.nii.gz	7.44466	19.3087	2.26256e+11	2.03156	5.41424	135.683	332.262	13.1159	4.51837	11.2669	0.332769	331.929	2.3828	1013.15	8.3019	2.26256e+11	0.317509	77.0428	11.2873	8276.85	196.63	9.42871	3.4322	0.46644	0.927572	1.76682	2.56563	0.67228	0.651744	0.999279	0.986812	-0.080205	0.518375	0.461416	3.1286	0.116705	3.90569	0.196058	2.81182	3.21523	5.99475	11392.3	0.0516848	27.8617	69984.9	3.17949	12.9162	147.774	1074.13
104.nii.gz	10.9705	20.2178	3.06649e+09	1.67333	4.95414	3.349	30.1825	15.4242	2.88151	15.0257	6.89094	23.2916	2.0193	1015.43	0.589628	3.06649e+09	0.366088	13.2434	6.88709	8.21135	0.547361	1.60858	0.822076	0.323541	0.630542	1.35618	0.421514	0.715082	0.703871	0.978678	0.913268	-0.0604421	0.413137	0.477692	2.58658	0.145851	3.22895	0.235169	2.36935	0.607663	5.62035	183.668	0.0617578	20.8699	1088.75	0.615665	7.32784	108.715	680.957
11.nii.gz	8.28723	15.7856	5.67233e+09	1.46914	3.75467	4.65471	30.0685	11.7771	2.37448	11.3595	2.61969	27.4488	1.64275	1011.78	0.84684	5.67233e+09	0.425111	9.44435	8.20542	4.5586	0.524489	1.10065	0.673173	0.240225	0.558516	1.25132	0.359679	0.739031	0.732176	0.986835	0.93175	-0.0351375	0.293133	0.465716	2.84579	0.194984	2.81451	0.350076	2.07908	0.443457	5.47837	284.385	0.0513238	27.8158	2355.54	0.469687	8.60675	159.632	1305.53
12.nii.gz	12.0271	22.9083	6.60129e+08	1.87324	5.77341	4.01043	38.9114	17.1851	3.50609	16.718	6.68655	32.2248	2.53744	1017.19	0.719251	6.60129e+08	0.314281	19.4577	8.91888	12.0126	0.814413	2.00448	1.0939	0.293623	0.751855	1.49794	0.525928	0.675636	0.658036	0.979161	0.910581	-0.0537714	0.413306	0.502301	2.94806	0.109979	3.55871	0.187203	2.51626	0.774595	5.46533	45.953	0.0720266	16.1743	200.511	0.833583	9.41536	70.5361	564.663
13.nii.gz	0.416588	48.6926	9.90999e+07	3.16658	32.7338	3.33677	84.0299	21.1354	17.4369	16.5327	0.235314	83.7946	13.1922	1021.35	0.971529	9.90999e+07	0.186704	438.935	27.4936	5023.88	221.093	35.0819	30.0464	0.12207	4.29134	2.86702	7.50579	0.342841	0.258294	0.917154	0.818068	-0.48307	0.970811	0.178813	5.0906	0.0628674	4.77451	0.156107	3.53888	16.2821	4.55495	19.0421	0.200443	2.73463	17.7368	17.2361	39.8737	10.5158	143.411
14.nii.gz	8.08979	19.2035	2.50152e+10	1.9202	5.51996	9.60473	67.7885	13.2229	3.60591	12.376	2.64064	65.1479	2.39037	1013.23	1.65602	2.50152e+10	0.32155	23.7002	10.2606	47.344	5.24185	2.64155	1.46536	0.286474	0.836208	1.65163	0.762449	0.661285	0.639241	0.992829	0.946675	-0.037559	0.350458	0.487723	3.15699	0.110599	3.76484	0.231955	2.62562	1.02673	5.76413	1401.74	0.0575287	22.409	7834.88	1.02855	10.97	116.313	1017.75
15.nii.gz	8.7956	23.0603	1.03441e+11	2.23323	7.54785	4.25276	62.1726	15.4153	4.5675	14.5434	2.46717	59.7054	3.19235	1015.43	0.879158	1.03441e+11	0.247699	33.5391	13.6589	63.9846	5.51278	4.33724	1.4636	0.495329	0.854748	1.67222	0.729157	0.655157	0.630931	0.991639	0.941688	-0.103746	0.602345	0.482957	3.59729	0.0746731	4.23583	0.158926	3.04074	1.45021	6.21607	5848.14	0.0582943	22.6966	24849.4	1.45371	14.287	124.99	1356.27
16.nii.gz	9.26059	20.5962	4.22964e+10	1.94813	5.71679	6.87332	66.3917	14.5131	3.60719	13.8106	3.87698	62.5148	2.44965	1014.52	1.29713	4.22964e+10	0.314352	22.5683	11.9696	36.1025	3.98711	2.56125	1.49754	0.262176	0.87252	1.6734	0.732484	0.647492	0.622843	0.992609	0.944288	-0.0296971	0.312399	0.494883	3.42106	0.103245	3.85043	0.222051	2.63887	1.0147	5.6774	2479.86	0.060346	20.1028	12918	1.00598	12.6187	112.151	1172.22
17.nii.gz	11.4052	21.5904	2.58098e+11	1.83623	5.35239	19.498	119.475	16.2277	3.29474	15.586	4.59207	114.882	2.21099	1016.24	1.97456	2.58098e+11	0.337453	20.0247	14.2568	67.0205	5.15438	2.22191	1.29368	0.263914	0.787223	1.57445	0.671476	0.671028	0.651718	0.997796	0.969245	-0.0304895	0.30964	0.4941	3.74496	0.120889	3.60007	0.184517	2.50506	0.878897	5.69193	14622.2	0.0585086	22.1182	84334.9	0.888673	14.8576	134.468	1723.33
18.nii.gz	7.04786	15.8515	8.02919e+10	1.60189	4.64729	5.73826	50.561	11.1688	2.81825	10.7185	1.67082	48.8902	1.95879	1011.18	0.98972	8.02919e+10	0.379728	13.0742	7.62373	11.9679	1.60371	1.67942	0.684723	0.420692	0.531679	1.27826	0.400836	0.75659	0.748986	0.994489	0.956634	-0.097927	0.511814	0.423514	2.7157	0.169917	3.02243	0.265952	2.3203	0.591035	5.87255	3357.3	0.0427534	39.8635	29818.9	0.597065	7.99031	223.401	1430.81
19.nii.gz	6.69244	15.1433	1.55034e+11	1.57213	4.22378	70.4298	138.095	10.6086	2.76911	9.9263	0.932329	137.163	1.79145	1010.62	4.44157	1.55034e+11	0.403099	16.8966	7.07319	182.78	10.1071	2.0589	0.905199	0.388928	0.586041	1.35389	0.559781	0.740894	0.731698	0.998876	0.980122	-0.0675521	0.42666	0.439235	2.60475	0.183245	3.02206	0.309852	2.26974	0.741024	5.73858	6954.17	0.0458132	34.7657	61188.1	0.756112	7.61056	210.198	1204.36
2.nii.gz	15.2586	41.2716	2.40061e+09	3.01748	13.3568	12.4012	144.923	27.3975	8.44927	25.3002	8.76294	136.16	5.66532	1027.46	1.96925	2.40061e+09	0.149506	132.719	28.3033	2190.41	93.4429	14.9828	7.92289	0.309964	2.00162	2.61202	3.87401	0.469873	0.402129	0.990546	0.936866	-0.0539262	0.515138	0.391306	5.1514	0.0234438	5.95981	0.0505299	3.79826	5.72643	5.89859	300.478	0.132136	5.30733	339.976	5.37123	30.1825	22.8927	489.248
20.nii.gz	8.88858	18.253	3.12367e+09	1.7306	4.96614	5.32174	38.5349	13.3266	3.05282	12.7375	3.28199	35.2529	2.06275	1013.33	1.09222	3.12367e+09	0.368718	15.9332	10.4782	18.5357	2.47458	2.00082	1.10121	0.291126	0.731356	1.51307	0.561778	0.687448	0.670447	0.983849	0.922623	-0.0431984	0.357516	0.482145	3.20207	0.137801	3.46775	0.290566	2.46217	0.775507	5.50922	192.927	0.0634211	19.6136	1121.64	0.721795	10.7913	95.1926	894.684
21.nii.gz	5.96269	17.5499	7.13391e+10	2.0043	5.78885	347.433	307.785	11.7229	4.19418	10.6044	0.23051	307.555	2.47832	1011.77	15.2217	7.13391e+10	0.31145	95.3388	9.9859	33510.1	469.847	10.4622	3.48163	0.497475	0.859395	1.65292	2.73893	0.677171	0.657877	0.999215	0.986848	-0.0761565	0.500903	0.473574	2.87066	0.112266	3.80179	0.195725	2.73884	3.48597	5.98173	3792.87	0.0544256	25.2352	21704.6	3.87256	11.9735	130.724	862.087
22.nii.gz	8.76618	20.1695	6.75427e+09	1.928	5.95808	5.41982	49.0576	13.993	3.59409	13.297	4.69241	44.3652	2.46237	1014	1.11728	6.75427e+09	0.311075	21.7426	11.1197	22.4487	2.69555	2.26282	1.63706	0.1604	0.9291	1.72364	0.769841	0.631234	0.603232	0.984573	0.920544	-0.016144	0.223978	0.498407	3.31107	0.098689	3.84012	0.209346	2.56444	0.97497	5.52674	453.905	0.0690981	16.2066	2043.45	0.965198	11.8424	75.693	755.232
23.nii.gz	7.67573	22.9757	5.92701e+09	2.27969	7.90533	6.61848	67.8252	14.6371	4.94611	13.3724	4.11051	63.7147	3.33643	1014.66	1.43286	5.92701e+09	0.24686	42.799	11.8497	73.1478	7.69529	3.9392	3.20757	0.102329	1.29422	2.11009	1.52517	0.563748	0.518232	0.984742	0.920836	-0.0116711	0.203782	0.46047	3.41567	0.0623098	4.53565	0.119126	2.92196	1.78669	5.57542	497.53	0.0864217	10.747	1421.17	1.78339	13.4549	49.156	460.212
24.nii.gz	7.89886	27.2306	1.40214e+09	2.54087	8.0752	41.4373	175.516	16.7617	7.9944	12.851	4.52892	170.987	3.5845	1016.87	5.20848	1.40214e+09	0.243821	223.378	18.745	19454.6	573.014	27.2455	13.7309	0.334547	1.80455	2.43432	10.4225	0.57023	0.530747	0.991496	0.957374	-0.0954277	0.613856	0.43223	3.91965	0.0708489	4.87652	0.16314	3.38502	10.2441	5.91717	100.782	0.0743228	18.0639	330.621	9.04528	23.8473	62.2139	547.949
25.nii.gz	8.08786	20.4318	1.46705e+10	2.05549	6.11535	288.15	305.68	13.8412	4.16715	12.6642	2.30435	303.376	2.648	1013.87	9.96598	1.46705e+10	0.296015	48.3351	11.4357	4866.18	92.9364	5.32932	2.65716	0.334536	0.96256	1.79019	1.725	0.640213	0.613628	0.99936	0.985075	-0.046573	0.40424	0.48364	3.28141	0.0930893	4.04159	0.195081	2.8031	1.99662	5.82859	917.729	0.0643027	18.5031	4224.73	2.02588	12.6568	88.5123	796.668
26.nii.gz	8.62842	20.5991	4.80987e+10	2.01491	6.03816	6.22111	58.1984	14.1359	3.84958	13.3318	3.4652	54.7332	2.5846	1014.15	1.28014	4.80987e+10	0.299311	25.7209	11.5157	44.6968	5.15891	2.91142	1.63069	0.28207	0.915915	1.72433	0.787873	0.63699	0.609899	0.989174	0.933222	-0.0316415	0.32974	0.493682	3.34596	0.0948528	3.97297	0.207717	2.71333	1.13553	5.74623	2891.79	0.0618354	19.2383	13997.6	1.12865	12.2069	104.445	1030.58
27.nii.gz	7.54781	22.3267	2.44292e+09	2.25204	7.80759	7.08447	64.1852	13.9626	4.97738	12.2612	2.74034	61.4448	3.23816	1013.98	1.60961	2.44292e+09	0.258776	43.9705	12.0799	171.946	18.3263	5.78832	1.97199	0.491931	0.984742	1.82303	0.99563	0.627472	0.597248	0.988961	0.933955	-0.0952314	0.588283	0.479935	3.33543	0.0770218	4.37207	0.139378	3.06872	1.94008	5.84796	181.853	0.0765373	13.7876	614.853	1.84973	12.646	63.0236	560.492
28.nii.gz	7.95773	21.041	3.42748e+11	2.10241	6.44805	37.5609	311.442	13.8551	4.27131	12.7613	2.24817	309.194	2.80097	1013.87	2.75331	3.42748e+11	0.283233	35.6002	11.3135	241.374	16.3557	4.22908	1.77355	0.409077	0.88928	1.72751	0.977736	0.653036	0.628643	0.999556	0.986309	-0.0681529	0.487742	0.480433	3.27102	0.0910764	4.06793	0.185736	2.87843	1.50066	6.01203	18943.7	0.056814	23.4604	94439.2	1.50651	12.1974	127.966	1112.22
29.nii.gz	8.29937	19.4624	5.01188e+08	1.89692	5.59135	4.02859	31.3496	13.4124	3.47595	12.8014	4.72464	26.6249	2.4791	1013.42	0.849597	5.01188e+08	0.309619	19.3954	10.6364	13.4337	1.52669	1.92932	1.53789	0.11271	0.900336	1.67901	0.718924	0.638378	0.611569	0.97165	0.895666	-0.0371552	0.347114	0.495665	3.24613	0.106893	3.685	0.218664	2.45577	0.866801	5.09946	47.7623	0.0978736	11.1111	151.094	0.88373	11.1947	45.123	440.719
3.nii.gz	5.59549	14.4012	3.6116e+10	1.64488	4.54187	142.689	172.537	9.82247	2.96425	9.16873	0.293183	172.243	1.92072	1009.83	7.32723	3.6116e+10	0.400391	23.2299	6.55443	652.685	26.4153	2.89621	1.06228	0.462563	0.543312	1.3048	0.764789	0.764484	0.757252	0.999185	0.98523	-0.117608	0.555584	0.406282	2.46899	0.195465	3.06106	0.364713	2.38242	0.989622	5.89952	1526.76	0.0431094	38.8997	14180.2	1.00052	7.1019	225.154	1200.43
30.nii.gz	8.04489	15.7205	6.61737e+10	1.52807	3.78462	39.3555	114.074	11.7092	2.51125	11.2459	1.78193	112.292	1.62727	1011.72	3.04442	6.61737e+10	0.416556	12.9858	8.39228	64.8658	4.60516	1.80168	0.559914	0.525499	0.407862	1.10466	0.38411	0.812267	0.808172	0.998965	0.983233	-0.193028	0.62787	0.339799	2.84286	0.226726	2.73596	0.39301	2.22281	0.590399	5.67895	3914.53	0.0605496	42.4898	26930.4	0.608023	8.6832	292.253	2280.44
31.nii.gz	6.50101	20.2715	2.03236e+10	2.20272	6.6793	169.453	286.58	13.1301	5.30546	11.074	0.878938	285.702	2.88573	1013.19	9.77581	2.03236e+10	0.287795	114.411	11.9704	27720	448.47	13.8017	5.60616	0.424219	1.13044	1.97004	4.31601	0.640384	0.612324	0.99852	0.981839	-0.0687611	0.500152	0.450121	3.14983	0.0948257	4.28993	0.188431	3.02325	4.85196	6.05212	1091.75	0.0551446	26.27	5697.77	4.61979	14.4029	112.498	757.367
32.nii.gz	9.6931	47.1238	2.12256e+10	3.43549	16.8654	55.4369	336.693	26.6076	14.812	19.5449	2.45055	334.242	7.4754	1026.98	5.94411	2.12256e+10	0.12897	763.672	47.509	305268	3865.44	86.0787	37.5495	0.39184	3.08343	3.12026	27.9481	0.442304	0.374971	0.993456	0.960487	-0.0635858	0.584398	0.353783	5.94769	0.019847	6.74011	0.0572204	4.36743	30.9071	6.45505	2160.32	0.107345	8.87232	2595.52	30.68	64.6244	31.7309	788.607
33.nii.gz	4.44642	14.9781	4.81771e+09	1.86553	5.33795	11.4852	54.9707	9.11144	3.45758	8.10271	1.112	53.8587	2.28656	1009.12	1.99798	4.81771e+09	0.343826	22.2223	5.47302	31.737	3.81902	2.19756	1.68589	0.131705	0.900812	1.73329	0.869188	0.646854	0.620913	0.986998	0.929494	-0.0166019	0.216029	0.481313	2.31194	0.119506	3.70609	0.26054	2.49778	0.97086	5.44005	310.466	0.0656238	18.9285	1626.64	0.989189	6.37265	81.1653	371.672
34.nii.gz	9.03128	26.5329	6.04221e+10	2.49358	8.54554	145.128	381.832	16.9415	5.85715	15.058	2.64064	379.191	3.71036	1016.98	6.51689	6.04221e+10	0.222816	83.018	16.7389	5267.95	113.32	9.29385	3.97885	0.400709	1.21183	2.05182	2.50044	0.594036	0.556183	0.999359	0.98486	-0.0723129	0.539667	0.465049	3.92557	0.0574266	4.83193	0.134155	3.31951	3.31818	6.1861	3917.06	0.0670489	18.0074	13017.1	3.41444	18.5507	83.9792	968.089
35.nii.gz	9.41101	31.1262	2.44684e+10	2.81246	10.4917	125.917	365.014	19.8769	8.20319	16.8788	2.69144	362.322	4.52261	1020	8.50077	2.44684e+10	0.187005	261.365	24.9159	82766.1	1237.43	31.9387	13.3145	0.412895	1.74657	2.41165	10.2394	0.539992	0.490733	0.997931	0.978252	-0.0714411	0.564791	0.436374	4.50108	0.0407778	5.44828	0.09312	3.65508	11.3133	6.24776	1794.74	0.0763135	14.8983	4397.98	10.5381	30.5043	61.5612	807.604
36.nii.gz	11.2436	25.4035	3.44177e+09	2.19183	7.48052	4.24815	46.0134	17.5455	4.51901	16.5539	6.38138	39.632	3.14912	1017.56	0.904879	3.44177e+09	0.255948	32.7792	10.052	67.7533	5.58744	4.45757	1.11248	0.600977	0.709536	1.44425	0.569017	0.699603	0.682905	0.987146	0.932425	-0.202805	0.717169	0.459566	3.0356	0.0931252	3.96909	0.164543	3.00794	1.39251	6.00985	261.238	0.0785914	21.0667	850.77	1.36305	10.4789	112.429	953.067
37.nii.gz	12.3765	23.2238	1.27682e+10	1.96381	5.72438	3.82014	39.4262	17.6051	3.50148	17.4458	4.41897	35.0072	2.38144	1017.62	0.237855	1.27682e+10	0.308011	20.5615	16.7644	27.1568	1.07623	2.75294	0.753886	0.568884	0.573048	1.28367	0.405404	0.740933	0.731379	0.988732	0.938269	-0.183538	0.665228	0.438885	4.03293	0.130359	3.52256	0.26102	2.70733	0.876706	6.03928	827.221	0.0670901	30.2049	3797.77	0.90356	17.0082	182.272	2976.14
38.nii.gz	42.0274	85.0534	6.11946e+09	3.75894	22.0155	4.36422	146.511	62.7227	13.5133	60.3929	19.5493	126.962	9.49142	1062.86	0.804174	6.11946e+09	0.086815	297.161	106.716	4791.59	145.342	32.8615	14.413	0.389185	2.80684	2.91979	5.95484	0.416101	0.334354	0.98165	0.911925	-0.120012	0.64118	0.268642	10.1046	0.0136623	7.02776	0.0291884	4.41861	11.8186	6.44849	968.896	0.178862	6.2867	470.277	12.0682	113.495	28.6083	2865.07
39.nii.gz	11.6007	18.4905	2.57259e+09	1.22608	3.52584	2.55297	22.2182	14.8159	2.11618	14.5428	9.79173	12.4265	1.57424	1014.82	0.37773	2.57259e+09	0.469435	6.6401	6.34416	2.65532	0.543007	1.04248	0.295892	0.557385	0.294251	0.850867	0.202636	0.853148	0.853039	0.982624	0.941205	-0.23604	0.628116	0.292814	2.48142	0.285722	2.16007	0.420918	1.85922	0.334592	5.48396	141.334	0.0565788	31.0353	1172.65	0.335638	6.44235	212.994	1274.54
4.nii.gz	11.6829	23.3053	7.23234e+08	1.95015	6.18898	4.21826	41.302	17.1761	3.66638	16.6064	5.60037	35.7016	2.59656	1017.19	0.733508	7.23234e+08	0.302028	21.5207	9.57902	21.3892	1.52366	2.46173	1.23734	0.329677	0.797681	1.56489	0.597471	0.66472	0.644032	0.981897	0.915995	-0.0740023	0.491715	0.497092	3.04505	0.100015	3.74035	0.181197	2.65662	0.924768	5.51215	55.4835	0.0793756	13.3587	211.117	0.937685	9.65665	63.8927	562.129
40.nii.gz	9.31981	23.9252	7.6109e+10	2.26686	7.42705	15.2926	143.088	15.901	4.83078	14.5241	2.63918	140.448	3.15284	1015.92	1.99907	7.6109e+10	0.25718	42.8755	14.1401	244.805	17.4956	4.9034	2.18961	0.382484	1.03627	1.8672	1.11036	0.61403	0.581108	0.997454	0.966616	-0.0521872	0.446845	0.483078	3.66901	0.0754001	4.40175	0.176761	3.00064	1.77325	5.96817	4620.55	0.0626583	19.1938	18964.9	1.79202	15.2424	94.8274	1070.16
41.nii.gz	24.6167	92.2523	5.92944e+09	4.3045	38.1206	5.41475	228.01	55.0491	22.0724	48.9658	7.32216	220.688	15.3385	1055.43	1.23499	5.92944e+09	0.0604389	799.393	141.844	63028.8	1352.98	115.33	19.973	0.705569	3.07475	3.08189	9.8749	0.416561	0.339738	0.990695	0.939848	-0.219467	0.887642	0.280505	10.8627	0.00922003	7.73052	0.0228476	5.20288	33.8257	6.98892	934.678	0.175592	6.4612	321.717	31.8794	142.368	28.152	2921.35
42.nii.gz	9.9342	16.4712	2.71937e+09	1.2702	3.60511	3.35581	25.1027	13.0014	2.06901	12.7917	6.99258	18.1101	1.51414	1013	0.592674	2.71937e+09	0.510387	6.71893	4.80616	3.85498	0.430126	1.07958	0.352948	0.50894	0.331864	0.93364	0.233697	0.837473	0.836176	0.986607	0.945184	-0.206252	0.595787	0.31444	2.15046	0.304243	2.33305	0.508014	1.94475	0.358133	5.41665	157.017	0.0592515	36.2997	1352.52	0.344289	4.90453	216.082	1040.96
43.nii.gz	19.3732	33.2294	3.90769e+09	2.22963	6.92028	4.17102	56.0988	26.0044	4.42377	25.3724	10.4332	45.6656	3.02123	1026.02	0.593857	3.90769e+09	0.255322	32.6422	14.3559	64.6384	3.47581	4.08924	1.27214	0.52477	0.774515	1.53955	0.633358	0.682009	0.660941	0.987909	0.933145	-0.165954	0.657833	0.457305	3.69479	0.0906897	4.06868	0.159329	2.96659	1.34034	6.04137	294.034	0.0792117	22.7717	947.755	1.36928	15.1024	107.707	1410.71
44.nii.gz	10.654	15.8561	7.1697e+09	1.00013	2.83746	3.29516	22.6471	13.1328	1.67061	12.9086	7.87979	14.7673	1.20381	1013.13	0.448096	7.1697e+09	0.610659	4.3774	4.63701	1.68967	0.171282	0.643989	0.286326	0.385329	0.279823	0.854622	0.203172	0.861172	0.860739	0.983272	0.944252	-0.140433	0.446715	0.274133	2.13251	0.416906	1.87648	0.619318	1.57446	0.232579	5.12964	390.733	0.0559388	40.5084	4265.45	0.230061	4.82505	285.179	1236.11
45.nii.gz	18.2695	36.2356	2.6909e+09	2.5814	8.30248	13.7343	101.216	26.5924	7.06842	23.6187	12.9725	88.2433	3.60732	1026.65	2.89057	2.6909e+09	0.22604	124.436	17.5416	3961.28	205.767	16.6659	2.15689	0.769571	0.996314	1.77349	1.08547	0.634317	0.603036	0.994228	0.952727	-0.238266	0.798905	0.45379	3.7301	0.0779643	4.47244	0.15829	3.23002	4.7057	6.06314	223.436	0.0875188	17.1704	577.079	5.06708	19.5864	79.3102	922.859
46.nii.gz	20.4806	57.3618	1.12235e+09	3.45433	17.8401	6.81315	142.978	36.7238	11.8934	33.2907	14.1578	128.82	7.96944	1036.84	1.50595	1.12235e+09	0.111733	247.859	38.161	3466	145.653	24.608	17.1723	0.180181	3.06298	3.14502	7.71735	0.379935	0.295954	0.978678	0.904977	-0.0601386	0.583338	0.300467	6.02489	0.0128687	6.7704	0.0319481	4.16663	10.4451	5.78432	197.745	0.189411	2.71064	116.649	9.98658	44.227	11.6533	328.658
47.nii.gz	6.72807	27.5306	1.1791e+11	2.69517	10.0536	127.548	310.69	16.2061	7.53888	13.2317	1.66757	309.023	4.35714	1016.3	8.10289	1.1791e+11	0.203128	187.018	17.2734	42082.6	647.346	21.3452	8.00472	0.453969	1.46363	2.26189	5.84964	0.575001	0.532473	0.998229	0.978371	-0.0821877	0.590395	0.440004	3.7334	0.0518479	5.17905	0.12509	3.55269	7.33748	6.34625	7204.47	0.0631091	22.9133	23188.9	7.53942	21.5154	88.5584	754.489
48.nii.gz	9.3391	16.1186	5.70731e+10	1.38308	3.56829	18.9333	68.1256	12.4738	2.21233	12.0143	5.48732	62.6383	1.46976	1012.48	1.99623	5.70731e+10	0.480479	8.98651	4.25557	15.5225	1.49677	1.25369	0.484686	0.442197	0.407231	1.07272	0.309214	0.80659	0.80327	0.997198	0.971251	-0.141096	0.511717	0.359069	2.01577	0.273744	2.55507	0.479896	2.04617	0.434595	5.47237	3230.86	0.0580308	40.2432	26750.7	0.44448	4.50723	270.663	1111.9
49.nii.gz	5.87967	10.3381	1.78357e+11	0.731411	2.28062	7.728	36.4057	8.00217	1.39981	7.85304	3.15595	33.2497	0.96705	1008	1.06839	1.78357e+11	0.735905	3.35219	4.47845	1.35209	0.340172	0.386682	0.215665	0.283555	0.205685	0.740369	0.17092	0.898643	0.898122	0.996703	0.977252	-0.101327	0.307493	0.198398	2.10611	0.583277	1.3741	0.752602	1.14891	0.150587	4.15997	19679	0.112108	46.5062	129178	0.152917	4.60759	467.812	1929.14
5.nii.gz	19.7666	46.9295	5.91171e+08	2.98956	15.8574	2.36235	62.9913	32.9524	8.59174	31.8906	15.562	47.4293	6.56472	1033	0.370952	5.91171e+08	0.13607	105.804	20.4584	380.566	6.81651	12.9347	3.78767	0.54648	1.45381	2.21014	1.65427	0.534642	0.480709	0.966289	0.88334	-0.134051	0.736966	0.436091	4.26128	0.0257113	5.59732	0.0515871	3.79764	4.18059	6.01495	69.0289	0.124601	6.81497	75.3827	4.24159	20.9422	29.5235	469.014
50.nii.gz	11.6631	17.6521	4.14737e+09	1.12657	2.95796	3.4023	23.2692	14.4543	1.80866	14.25	7.92199	15.3472	1.27415	1014.46	0.4604	4.14737e+09	0.51116	5.3422	5.6264	1.66922	0.225316	0.726996	0.391695	0.298778	0.377857	0.963862	0.239256	0.813378	0.812456	0.977203	0.92489	-0.115943	0.403792	0.365748	2.35426	0.297009	2.09208	0.449452	1.67897	0.279673	5.19886	261.322	0.0648441	31.3144	2059.97	0.286144	5.85012	201.387	1027.14
51.nii.gz	29.0099	127.904	3.96188e+09	4.79367	55.4005	2.90143	204.168	75.7865	31.1124	73.9194	14.7365	189.432	22.9354	1076.47	0.611078	3.96188e+09	0.0409074	1465.6	255.14	121942	1251.19	218.895	23.8532	0.803662	3.36096	3.2121	11.8844	0.409031	0.332007	0.985486	0.926388	-0.298405	0.959793	0.258452	14.3639	0.00632191	8.20522	0.0188712	5.67918	60.6871	7.50694	551.022	0.161165	8.05336	139.862	59.03	245.997	29.7757	5096.37
52.nii.gz	28.5398	75.9244	4.0814e+09	3.8128	25.6711	4.92993	153.473	49.9605	15.1703	46.9509	17.3483	136.125	11.053	1050.13	1.04122	4.0814e+09	0.0831228	364.721	64.7885	9270.39	286.928	46.9653	9.85981	0.652321	2.20276	2.65174	4.67206	0.472184	0.400518	0.988332	0.93157	-0.202202	0.837956	0.319985	7.4506	0.0155102	6.81053	0.0352056	4.58606	14.2063	6.73777	546.972	0.14779	8.85562	307.638	14.6218	70.9508	37.1686	2052.31
53.nii.gz	17.3473	26.9676	1.91145e+09	1.65488	5.3211	2.56648	33.3855	22.2852	2.97761	22.7337	12.1536	21.2319	2.2678	1022.29	-0.0451318	1.91145e+09	0.354273	13.1355	9.63343	7.84088	-0.539881	1.752	0.49602	0.557332	0.437707	1.08984	0.293717	0.790672	0.786978	0.981412	0.928423	-0.250561	0.722835	0.388504	3.05268	0.182338	2.83653	0.308457	2.2849	0.562005	5.80579	105.568	0.0577187	26.7779	647.966	0.590643	9.40787	166.985	1432.18
54.nii.gz	6.53179	10.5107	1.9424e+09	0.750093	2.03563	4.79454	16.1976	8.44593	1.27781	8.3457	4.5553	11.6423	0.877473	1008.45	0.765199	1.9424e+09	0.707633	2.78076	4.70745	1.44628	0.539583	0.449041	0.201334	0.37845	0.198711	0.70918	0.158985	0.901081	0.900907	0.988203	0.960345	-0.154703	0.405127	0.196416	2.15534	0.565348	1.36718	0.737507	1.16208	0.162594	4.93074	92.3005	0.0483249	37.4612	1351.58	0.166695	4.86492	260.174	1104.65
55.nii.gz	5.96424	9.86718	6.70098e+10	0.565219	1.88051	5.34295	27.0065	7.83366	1.21615	7.61642	3.16735	23.8391	0.842977	1007.83	0.847642	6.70098e+10	0.803529	2.48893	4.36031	0.826661	0.297558	0.283039	0.118464	0.408811	0.11707	0.517512	0.104008	0.941684	0.941604	0.996805	0.9833	-0.180563	0.396834	0.115975	2.07826	0.712151	0.986034	0.839735	0.864559	0.100376	3.78941	12037.8	0.182469	40.5969	53010.4	0.106066	4.44119	515.755	2134.9
56.nii.gz	7.7103	12.657	6.1775e+09	1.13036	2.47192	5.60734	24.9772	9.97958	1.56387	9.6711	4.6969	20.2803	1.0771	1009.98	1.0566	6.1775e+09	0.48996	4.18587	6.06718	1.58233	0.385117	0.743428	0.421912	0.275642	0.400726	1.02863	0.259703	0.803069	0.801756	0.983955	0.93371	-0.0562269	0.326607	0.383122	2.44679	0.263951	2.15964	0.388703	1.71424	0.291335	5.48636	294.886	0.0486932	31.297	2967.2	0.299802	6.32563	198.311	1115.45
57.nii.gz	16.131	31.1559	8.63606e+09	2.34255	7.01623	105.033	204.867	23.0193	5.62827	20.8371	10.0275	194.839	3.12523	1023.07	7.3048	8.63606e+09	0.260446	100.324	12.4664	12262	291.439	14.053	4.22006	0.541022	0.895046	1.72733	3.37094	0.708631	0.688548	0.997677	0.97914	-0.223391	0.775276	0.387007	3.16355	0.10332	4.2469	0.225815	3.21902	4.56827	6.33809	513.41	0.062224	32.062	2148.94	4.06485	13.7576	165.414	1243.5
58.nii.gz	6.40883	9.33032	1.53869e+10	0.399723	1.44386	7.96867	17.3647	7.78876	0.950006	7.62191	4.15495	13.2098	0.597027	1007.79	1.25997	1.53869e+10	0.877204	1.7774	4.18624	0.64991	0.194737	0.180001	0.0572561	0.512822	0.0567341	0.311998	0.0538358	0.97172	0.971685	0.996641	0.988671	-0.294593	0.426848	0.0562774	2.03852	0.839954	0.615691	0.915523	0.557294	0.0593142	3.74968	2679.59	0.176871	36.4806	13289.6	0.0683845	4.25426	505.193	2052.04
59.nii.gz	6.19893	9.34685	6.20093e+11	0.380479	1.61989	772.016	147.879	7.78273	1.08397	7.55816	2.76547	145.114	0.692726	1007.78	15.2451	6.20093e+11	0.886838	3.59962	4.30977	89.2745	3.23069	0.348971	0.107857	0.525371	0.0724193	0.372648	0.102329	0.966674	0.966096	0.999885	0.997694	-0.230972	0.380886	0.061416	2.06143	0.83508	0.649781	0.912723	0.568749	0.114207	2.5603	257642	0.421983	27.0629	541459	0.128787	4.39138	610.567	2485.04
6.nii.gz	18.2494	39.7232	2.23013e+09	2.72997	11.1026	3.5539	63.9527	28.0379	6.73463	26.7116	11.8882	52.0645	4.83981	1028.07	0.778892	2.23013e+09	0.178254	70.7485	18.0886	155.474	10.5063	6.87783	4.9221	0.166055	1.70455	2.37368	2.00139	0.489269	0.424367	0.963867	0.875833	-0.0198074	0.304439	0.415563	4.19515	0.0320745	5.44152	0.0733824	3.38015	2.94998	5.55852	274.537	0.130113	5.0971	376.117	2.88833	19.8502	23.1536	358.54
60.nii.gz	7.27498	20.5023	1.37018e+09	1.91955	6.2079	2.34633	23.8767	14.6021	3.66644	14.8882	4.67662	19.2001	2.70254	1014.61	-0.295243	1.37018e+09	0.292912	20.4471	12.2852	19.3751	-1.17299	2.78988	0.722399	0.588593	0.559655	1.24792	0.389195	0.745077	0.736399	0.973817	0.910438	-0.213281	0.705499	0.437877	3.43047	0.120343	3.43245	0.19972	2.66314	0.87807	5.62802	112.878	0.0848071	20.6125	389.866	0.874125	12.6116	139.834	1645.66
61.nii.gz	9.84368	15.9731	6.89872e+10	1.3026	3.19538	190.097	140.096	13.1476	2.19311	12.8022	2.57345	137.523	1.33227	1013.16	10.344	6.89872e+10	0.533477	19.5574	10.4417	1187.43	43.1396	2.94349	0.636978	0.645196	0.287694	0.904488	0.549321	0.87588	0.873868	0.999303	0.990709	-0.289444	0.70816	0.227008	3.14086	0.381021	2.21605	0.594346	1.9107	0.895118	5.20373	5459.17	0.0812292	45.0953	35853.4	0.856121	10.6275	400.992	3784.65
62.nii.gz	5.48599	11.9101	1.48087e+10	1.20777	3.27099	5.85263	30.2802	8.46743	2.04572	8.08325	2.49091	27.7892	1.39356	1008.47	1.15652	1.48087e+10	0.544412	7.19956	4.95969	3.18027	0.608222	0.789567	0.519733	0.205844	0.439147	1.15225	0.326031	0.792969	0.788414	0.989834	0.946194	-0.0295297	0.244456	0.376536	2.21184	0.316878	2.34389	0.520748	1.78084	0.327325	5.29984	611.668	0.0420072	42.8605	7927.19	0.335835	5.22121	224.343	971.905
63.nii.gz	10.2076	21.7453	8.60309e+09	1.96315	6.0351	3.82663	36.3461	15.6392	3.69257	15.0052	6.28382	30.0623	2.5602	1015.65	0.820815	8.60309e+09	0.306013	21.9961	7.13253	16.9704	1.72473	2.21561	1.60409	0.159637	0.927722	1.71315	0.739325	0.63008	0.602029	0.970435	0.892755	-0.0152053	0.209519	0.501093	2.64188	0.0970798	3.88439	0.172391	2.58428	0.954924	5.55514	580.183	0.0695663	15.8016	2552.15	0.964614	7.8795	76.7914	484.583
64.nii.gz	12.8718	30.0035	1.58544e+10	2.45555	8.26028	7.78749	82.8338	20.5995	5.48578	19.1054	7.0185	75.8154	3.52852	1020.63	1.64759	1.58544e+10	0.231197	56.4811	14.4211	419.441	32.8165	7.56857	1.35028	0.696247	0.751286	1.56327	0.75313	0.697678	0.67837	0.994916	0.957614	-0.221566	0.775476	0.436825	3.58698	0.0891718	4.29231	0.201667	3.23883	2.22971	6.39607	1022.62	0.0671892	29.2219	3518.81	2.35977	15.4364	145.131	1587.15
65.nii.gz	12.8146	27.5056	4.43726e+08	2.24389	6.97457	6.51374	53.965	19.3784	4.66553	18.3572	7.81745	46.1476	3.12021	1019.4	1.38539	4.43726e+08	0.253152	38.4061	12.5718	125.077	12.8336	4.77032	2.161	0.377407	1.0743	1.8704	0.995095	0.601295	0.565317	0.979956	0.909881	-0.0933048	0.58272	0.483253	3.4523	0.0708962	4.32087	0.147983	2.97411	1.73283	5.24723	47.7447	0.111814	7.11166	108.096	1.64882	13.0375	30.1382	305.988
66.nii.gz	8.93758	23.1423	9.11837e+08	2.21336	6.98609	3.93013	39.6228	15.607	4.42506	15.0929	3.49963	36.1232	3.07799	1015.62	0.792474	9.11837e+08	0.250765	32.1656	13.8308	43.9573	3.54161	3.81781	1.60737	0.407644	0.924246	1.70226	0.746412	0.631383	0.604141	0.976885	0.90436	-0.0840395	0.544463	0.504336	3.64382	0.0730606	4.22414	0.135355	2.95962	1.35629	5.67675	75.3484	0.0852358	11.5168	221.676	1.37109	14.5486	52.1357	624.666
67.nii.gz	7.22579	14.1312	1.65138e+09	1.30271	3.63408	3.0781	19.733	10.5726	2.17458	10.439	4.7264	15.0066	1.52155	1010.58	0.473798	1.65138e+09	0.439954	7.45267	7.01301	2.20288	0.212472	0.99492	0.479949	0.349104	0.432928	1.10303	0.291645	0.791373	0.788238	0.972597	0.914982	-0.0827585	0.433855	0.391786	2.62378	0.217375	2.48722	0.304198	1.95704	0.368717	5.48764	83.4898	0.0516325	30.1082	711.406	0.371095	7.2987	143.004	928.255
68.nii.gz	9.95793	25.236	2.26704e+10	2.34505	7.50939	32.6021	159.909	16.8936	5.3572	14.9196	3.25369	156.655	3.21052	1016.93	3.7501	2.26704e+10	0.259124	67.7927	16.835	1529.34	73.4899	8.76959	2.75547	0.522096	0.984051	1.86983	1.77358	0.652959	0.626279	0.997449	0.971553	-0.122864	0.65192	0.447634	3.91554	0.0843896	4.45695	0.209268	3.22332	2.88127	6.28537	1201.27	0.0547975	27.2762	5680.51	2.80549	17.8417	119.972	1359.46
69.nii.gz	15.8032	34.2748	1.44649e+09	2.58421	10.1206	4.27391	62.1086	24.5229	5.91713	23.5974	9.47534	52.6332	4.16796	1024.55	0.876079	1.44649e+09	0.195451	57.022	20.064	139.684	9.62248	6.49824	3.28846	0.328187	1.35171	2.12377	1.45023	0.546525	0.49621	0.978951	0.905537	-0.0565482	0.494279	0.455665	4.38877	0.0409339	5.0508	0.0773262	3.33469	2.44667	5.70827	153.489	0.111385	7.71014	269.331	2.40242	21.5319	31.8897	515.187
7.nii.gz	8.23207	19.5927	4.54713e+10	1.95174	5.87235	9.06608	73.9806	13.4422	3.6787	12.6999	2.61484	71.3657	2.46525	1013.45	1.52359	4.54713e+10	0.310528	24.0926	10.5514	41.2806	4.42938	2.53054	1.62563	0.217717	0.903796	1.71208	0.8051	0.640669	0.614653	0.993033	0.945987	-0.0220475	0.265728	0.495173	3.21326	0.100606	3.85848	0.210854	2.61747	1.03904	5.67728	2751.69	0.0621542	19.0929	13747.7	1.04289	11.2688	99.5328	915.206
70.nii.gz	14.2947	37.9627	5.5862e+10	2.90407	12.3076	8.04009	149.413	25.2133	7.60758	23.6134	5.68278	143.731	5.16167	1025.26	1.43574	5.5862e+10	0.16163	100.647	23.0923	845.322	44.4903	11.8849	4.56579	0.44499	1.53216	2.3036	2.20163	0.527224	0.472792	0.994752	0.951897	-0.0685386	0.56071	0.437532	4.61108	0.0307647	5.6278	0.0660432	3.72393	4.11268	6.36367	4559.18	0.0857908	11.0274	8589.52	4.09089	24.6902	52.9852	893.29
71.nii.gz	7.4027	17.5194	9.84247e+08	1.78631	5.40741	3.67603	29.3761	12.0145	3.30894	11.3882	3.76984	25.6063	2.33454	1012.02	0.792843	9.84247e+08	0.333782	17.2393	8.76488	12.5854	1.60235	1.86046	1.17239	0.226841	0.793539	1.52508	0.53695	0.661397	0.640978	0.970241	0.893161	-0.0385284	0.34696	0.508063	2.93112	0.115116	3.50812	0.192006	2.42908	0.758213	5.02219	98.846	0.102857	7.96954	320.765	0.762027	9.11238	35.924	289.395
72.nii.gz	15.7574	28.9279	9.83548e+08	2.14139	6.90093	3.52423	40.5405	21.8021	4.07785	21.2065	9.69218	30.8483	2.84058	1021.82	0.650877	9.83548e+08	0.267602	26.9819	15.6208	27.3849	2.12775	2.87727	1.78363	0.234678	0.991099	1.76912	0.797326	0.613856	0.581715	0.974383	0.898092	-0.0344134	0.358909	0.497923	3.91745	0.0796922	4.1468	0.149837	2.77369	1.16522	5.48087	86.2994	0.0916129	11.9807	252.081	1.20369	16.1433	50.9172	722.525
73.nii.gz	8.50855	16.5276	1.20726e+10	1.53299	4.26978	4.40563	32.561	12.3806	2.57896	11.9426	4.70087	27.8602	1.7744	1012.39	0.846355	1.20726e+10	0.411311	10.9954	8.98402	5.79455	0.693171	1.25588	0.79888	0.222349	0.612053	1.34695	0.422459	0.722765	0.712556	0.984559	0.926007	-0.0285807	0.270866	0.470037	2.97821	0.179431	3.00488	0.346436	2.17253	0.51369	5.50977	598.657	0.0508241	28.3616	4844.84	0.521357	9.33135	149.717	1299.95
74.nii.gz	42.5485	60.0812	3.08835e+07	2.26231	11.435	2.06725	63.6377	50.2078	5.58972	49.6005	40.1707	23.467	4.62643	1050.23	0.399756	3.08835e+07	0.216837	44.9209	6.18167	28.0001	2.58323	2.96086	3.065	-0.18232	1.45167	1.14526	0.838194	0.493556	0.429853	0.902499	0.792679	-0.652215	0.927248	0.467778	2.46417	0.236847	2.37524	0.285	1.41181	1.50647	3.38327	10.3571	0.369898	0.954082	6.07143	1.95281	8.75	4.14286	25.1786
75.nii.gz	17.1422	28.2737	3.45731e+08	1.91532	5.68706	5.16897	46.0072	21.9997	3.50736	21.2834	12.391	33.6162	2.36514	1022.01	1.03383	3.45731e+08	0.311963	21.0433	8.61096	24.7211	2.67257	2.52106	0.896453	0.473888	0.64234	1.38784	0.477432	0.71621	0.703756	0.986718	0.931322	-0.147403	0.637999	0.463531	2.86431	0.125261	3.459	0.220816	2.61644	0.854378	5.44739	26.4562	0.0799281	14.1349	103.26	0.927209	9.3565	56.6012	449.792
76.nii.gz	6.00714	14.755	1.02745e+12	1.60676	4.3707	69.9662	237.874	10.0829	2.9328	9.28338	1.35606	236.518	1.88366	1010.09	4.1277	1.02745e+12	0.410319	18.2154	6.56069	209.731	10.235	2.02793	1.10753	0.293503	0.666351	1.47544	0.661764	0.716433	0.702725	0.999524	0.986571	-0.0338486	0.308583	0.449558	2.51607	0.180504	3.1573	0.333072	2.27613	0.783865	5.5395	46509.5	0.046185	34.6938	413201	0.788122	7.12609	200.899	1032.26
77.nii.gz	11.1014	28.4596	1.09161e+10	2.51569	8.82775	71.3875	194.97	19.189	5.93457	17.5303	4.70546	190.264	3.73172	1019.23	5.64554	1.09161e+10	0.219307	92.1928	20.7204	5120.54	156.48	11.05	5.22311	0.359063	1.31205	2.10741	3.48608	0.580314	0.540137	0.996969	0.969094	-0.0671863	0.523308	0.467157	4.38902	0.0532019	4.91856	0.10743	3.33995	4.06829	6.1025	794.909	0.0756479	14.2703	2304.47	3.75488	22.6494	64.736	984.437
78.nii.gz	6.20716	13.0721	1.57483e+10	1.2979	3.43825	10.0385	42.559	9.43987	2.21515	8.94475	2.9474	39.6116	1.49787	1009.44	1.51076	1.57483e+10	0.482584	8.62986	5.83076	6.98201	1.18832	1.0118	0.585176	0.266709	0.473456	1.1973	0.359765	0.779235	0.77391	0.993036	0.953611	-0.0454544	0.318405	0.397097	2.39251	0.255659	2.51395	0.429234	1.91891	0.399244	5.55168	660.97	0.0427674	40.6243	7458.33	0.406858	6.165	212.798	1049.41
79.nii.gz	7.93029	13.7076	8.64371e+10	1.24115	2.91516	8.72932	49.8455	10.6712	1.81381	10.3533	5.13298	44.7125	1.2571	1010.67	1.27287	8.64371e+10	0.461053	5.70833	2.70324	3.45545	0.497086	0.86869	0.507957	0.261737	0.463128	1.10548	0.290906	0.775459	0.772866	0.993855	0.954086	-0.0480728	0.311622	0.427768	1.61649	0.226245	2.40271	0.312041	1.85708	0.344162	5.4422	4730.82	0.055906	24.9787	39014.8	0.351615	2.9859	225.484	625.205
8.nii.gz	8.58645	22.6725	4.10891e+09	2.22942	6.28293	32.2499	124.87	15.2581	5.379	13.1996	4.47386	120.397	2.78547	1015.3	4.36622	4.10891e+09	0.290942	85.9175	14.1599	2288.92	115.537	10.4054	5.41377	0.317515	1.27969	2.12041	3.75903	0.616042	0.584268	0.992435	0.955435	-0.0584544	0.467842	0.449321	3.59327	0.0912714	4.41698	0.218292	3.06335	3.9548	5.84535	244.968	0.0614571	21.3806	1159.69	3.48707	16.073	87.273	803.74
80.nii.gz	6.86528	15.9234	1.38866e+10	1.61524	4.77821	7.15618	54.2772	10.9945	2.92735	10.2343	3.27063	51.0065	2.00307	1011	1.29127	1.38866e+10	0.37806	14.4056	7.44727	15.7359	2.4563	1.80952	0.730864	0.424381	0.547659	1.31209	0.42971	0.752534	0.743714	0.994142	0.955479	-0.095072	0.50545	0.421377	2.6791	0.175621	3.02818	0.3095	2.30951	0.635096	5.85769	584.526	0.0430242	40.9446	5136.33	0.655458	7.9593	198.842	1169.84
81.nii.gz	10.5455	19.3285	3.05102e+09	1.61248	4.97326	3.19373	30.4472	14.7381	2.77809	14.4748	6.0793	24.3679	2.01015	1014.74	0.483957	3.05102e+09	0.383035	11.8484	6.24984	8.48079	0.599747	1.65085	0.549804	0.500058	0.474118	1.16681	0.322743	0.775233	0.770504	0.985472	0.933605	-0.145482	0.602354	0.410895	2.44429	0.180716	2.96591	0.320221	2.35817	0.550163	5.8256	151.628	0.0511737	30.8814	1134.93	0.560818	6.56936	149.458	858.841
82.nii.gz	7.90031	16.1193	5.06661e+11	1.59905	4.17363	48.0675	142.664	11.7474	2.68586	11.1311	0.833479	141.831	1.76897	1011.75	3.34344	5.06661e+11	0.385794	14.4932	8.23596	90.3099	5.61105	1.74096	0.964917	0.286637	0.654225	1.39924	0.534733	0.710379	0.699063	0.998872	0.978503	-0.0372746	0.320092	0.483592	2.83583	0.157708	3.12348	0.263271	2.25876	0.67647	5.55838	28374.8	0.0573278	23.7985	190952	0.687024	8.75699	171.381	1297.81
83.nii.gz	9.99723	23.0679	6.76048e+09	2.11264	6.73376	5.96961	56.2787	15.8482	4.18885	14.7686	5.64602	50.6326	2.87289	1015.86	1.25743	6.76048e+09	0.28257	29.8629	7.39658	46.904	5.17236	3.16098	2.06916	0.208913	1.04006	1.86006	0.982493	0.609689	0.575444	0.984012	0.919367	-0.0215977	0.27414	0.482734	2.66901	0.0836244	4.18232	0.18689	2.78355	1.30753	5.59967	469.113	0.0716094	15.5022	1851.11	1.30645	8.40589	70.1214	406.367
84.nii.gz	9.87698	24.1288	2.67324e+09	2.21693	7.01418	5.70064	49.7232	16.318	4.52157	15.3286	3.93005	45.7932	3.00785	1016.34	1.25314	2.67324e+09	0.264371	35.5711	15.8554	103.515	10.0249	4.77562	1.54707	0.51139	0.846504	1.68656	0.816743	0.66505	0.641656	0.985615	0.927874	-0.119252	0.625298	0.46652	3.87915	0.0838053	4.23249	0.171681	3.05943	1.58067	6.04063	180.84	0.0698764	16.9304	684.191	1.50694	15.7002	83.5912	1109.77
85.nii.gz	18.0299	64.83	1.0111e+09	3.78022	25.1308	5.91092	140.078	38.5836	15.7866	33.2408	8.15327	131.925	10.3573	1038.79	1.50446	1.0111e+09	0.0911228	431.063	59.0083	10432.4	387.69	47.9355	25.0288	0.314392	3.61593	3.3696	11.8613	0.355957	0.271091	0.972193	0.894769	-0.108497	0.748065	0.276437	7.29909	0.0099996	7.19706	0.0273997	4.5716	18.2411	5.92901	197.412	0.210685	2.4083	85.3821	17.4171	69.2049	9.44184	369.169
86.nii.gz	6.75086	15.5592	3.75665e+11	1.62069	4.29199	165.974	308.21	10.817	2.95168	10.0335	1.61654	306.594	1.86972	1010.83	6.99363	3.75665e+11	0.393022	21.9389	7.46088	701.098	23.3409	2.59016	1.16473	0.379554	0.639031	1.43281	0.754473	0.727222	0.715698	0.999703	0.989975	-0.056682	0.3999	0.445332	2.66543	0.17138	3.13702	0.287926	2.31336	0.938722	5.75717	17382.1	0.0472777	33.6655	144498	0.950543	8.04822	202.465	1189.99
87.nii.gz	15.2412	26.4159	2.84526e+09	1.9594	5.7038	8.1307	67.171	20.694	3.58484	20.233	10.3884	56.7826	2.46646	1020.7	1.09597	2.84526e+09	0.301667	21.8136	7.15381	29.7015	2.39395	2.32331	1.53349	0.204748	0.89176	1.67561	0.734893	0.640284	0.614197	0.989839	0.934694	-0.0275054	0.307133	0.498313	2.63746	0.0955616	3.85153	0.167032	2.60561	0.964198	5.60148	197.948	0.072482	15.0679	823.853	0.972616	7.89235	71.156	460.333
88.nii.gz	7.95238	15.4299	5.19781e+09	1.5024	3.60886	4.521	29.5193	11.4248	2.36275	10.9994	0.394376	29.1249	1.60117	1011.43	0.700838	5.19781e+09	0.407797	9.47446	7.92232	4.10604	0.416405	1.10385	0.78838	0.16653	0.624113	1.32397	0.397252	0.714076	0.704352	0.979455	0.913714	-0.0211111	0.227744	0.492011	2.80062	0.172955	2.92821	0.297695	2.09374	0.473057	5.35028	290.112	0.0570973	23.0856	2072.01	0.48613	8.27573	148.957	1169.28
89.nii.gz	11.1056	26.409	4.98437e+09	2.28801	7.91446	5.46355	61.0967	17.9444	4.91316	16.547	6.49608	54.6007	3.27636	1017.96	1.29417	4.98437e+09	0.250845	41.6399	10.3937	111.981	11.7637	4.94026	1.77586	0.470981	0.948001	1.77306	0.869836	0.63272	0.60355	0.988284	0.931295	-0.0847672	0.554504	0.482449	3.09879	0.0750108	4.365	0.147951	3.05656	1.67903	6.07024	317.431	0.0659939	18.4797	1206.56	1.72	11.3017	82.9863	662.523
9.nii.gz	7.44015	17.3157	4.87921e+11	1.78429	5.02842	25.0606	111.052	12.0855	3.23306	11.3504	2.55209	108.499	2.12709	1012.1	2.55719	4.87921e+11	0.34318	20.2767	8.81424	106.486	7.74153	2.48801	1.09756	0.387754	0.687733	1.48043	0.622107	0.705585	0.69135	0.997972	0.971977	-0.0674876	0.45291	0.467428	2.90975	0.131516	3.44499	0.221837	2.52333	0.896392	5.89064	23899.7	0.0501748	30.411	163466	0.899367	9.37621	177.543	1290.45
90.nii.gz	13.5846	21.7449	1.50192e+08	1.49959	3.98218	3.07874	26.8148	17.7408	2.55265	17.2839	11.1407	15.6741	1.72296	1017.75	0.491065	1.50192e+08	0.424495	10.5353	4.21726	3.27954	0.345465	1.06004	0.779437	0.145539	0.63179	1.28588	0.375042	0.70832	0.69887	0.956856	0.878519	-0.0671252	0.398049	0.506305	2.03611	0.190133	2.8186	0.348176	2.00907	0.45987	3.92224	19.469	0.134269	4.97408	61.5517	0.485803	4.73793	28.6138	123.372
91.nii.gz	9.36996	17.3636	1.27778e+10	1.51177	4.04486	4.52538	38.0721	12.9527	2.54263	12.4026	5.50006	32.5721	1.76485	1012.96	0.967028	1.27778e+10	0.428506	10.5804	4.62156	7.36734	0.886028	1.39696	0.611333	0.39122	0.51366	1.21468	0.345886	0.758594	0.752905	0.988036	0.93712	-0.0827077	0.462392	0.436046	2.1036	0.201006	2.90398	0.387443	2.23621	0.502073	5.71835	589.656	0.0473505	32.4587	5336.19	0.501159	4.91038	193.585	844.433
92.nii.gz	10.7751	15.5915	4.18844e+09	0.809459	2.47005	4.80206	22.254	13.0759	1.52721	12.8731	7.5492	14.7048	1.07162	1013.08	0.879613	4.18844e+09	0.709741	3.95226	4.52725	1.64791	0.498872	0.448729	0.19329	0.395494	0.188566	0.696418	0.155408	0.906504	0.906189	0.988713	0.962444	-0.162956	0.427012	0.184433	2.11267	0.58829	1.38305	0.757507	1.175	0.160505	4.92835	209.517	0.0513396	47.9765	2896.45	0.177074	4.65205	345.452	1446.57
93.nii.gz	27.0678	71.0247	2.90073e+08	3.67674	23.9175	4.64941	120.153	46.0563	15.1165	40.111	17.8918	102.261	9.89471	1046.24	1.344	2.90073e+08	0.0974724	381.09	47.0232	8601.32	383.135	39.5423	12.0095	0.534589	2.68992	2.87842	4.7105	0.39598	0.310106	0.976974	0.897562	-0.257845	0.91237	0.298809	6.33127	0.0182383	6.13581	0.0468043	4.08334	12.888	5.51905	63.6792	0.240299	1.81892	25.8302	15.5244	60.8453	7.45283	292.143
94.nii.gz	45.7793	67.0039	3.12664e+07	2.70989	9.61136	4.14846	84.0227	56.6802	6.69155	56.3499	40.2518	43.7709	4.04959	1056.72	0.72639	3.12664e+07	0.17602	83.7073	17.5015	105.414	3.30308	4.59444	2.69697	0.0666271	1.21818	0.900332	0.795556	0.590404	0.535579	0.969363	0.89072	-0.465846	0.712835	0.345276	3.95303	0.372083	2.01489	0.412121	1.24288	1.82285	3.48523	12.2857	0.438776	0.372449	4.92857	3.42347	18.8571	3.07143	52.9286
95.nii.gz	7.66759	19.4909	4.59108e+10	2.00361	5.80135	25.2008	122.484	13.1433	3.89488	12.1401	2.48213	120.002	2.52395	1013.16	2.75828	4.59108e+10	0.304952	30.5447	10.0435	162.896	11.6909	3.10744	2.10546	0.19216	1.00315	1.83445	1.09424	0.622362	0.591795	0.996724	0.962867	-0.0163229	0.226967	0.486831	3.12938	0.0959113	3.97822	0.189797	2.65617	1.30323	5.59262	2908.64	0.0650324	17.5224	13639.3	1.32087	11.0656	91.1522	760.987
96.nii.gz	29.012	96.2464	1.2768e+09	4.29015	36.1424	6.3559	257.58	58.8439	22.0267	52.3714	13.6805	243.9	15.154	1059.23	1.39889	1.2768e+09	0.0617076	815.1	130.462	48315.7	1140.18	99.5802	32.1846	0.51108	4.14719	3.52878	14.7833	0.322065	0.232588	0.987963	0.927613	-0.150059	0.849085	0.247175	10.6572	0.00554418	7.96217	0.0162147	5.11589	32.9412	6.25377	285.508	0.250886	1.6858	70.2232	32.5972	137.813	7.12478	694.699
97.nii.gz	6.91161	19.1833	1.18138e+10	2.0364	6.2605	168.432	249.714	12.56	4.28814	11.1927	2.3865	247.327	2.61444	1012.59	8.06136	1.18138e+10	0.304551	51.3631	10.2748	4404.51	112.302	6.72363	3.24417	0.352296	1.00132	1.84545	2.23131	0.643032	0.615466	0.998812	0.981063	-0.0558059	0.437597	0.464619	3.06652	0.0991505	4.04524	0.181161	2.82473	2.49195	5.82745	735.231	0.0638111	20.7407	3509.04	2.1326	11.1936	83.8495	579.427
98.nii.gz	8.00003	17.881	1.88603e+09	1.75661	5.33239	4.51552	34.2202	12.4233	3.184	11.7098	4.88213	29.3381	2.25085	1012.43	1.01617	1.88603e+09	0.339375	16.5109	9.12262	13.611	2.10612	1.87286	1.22352	0.209719	0.804071	1.55218	0.57355	0.6592	0.639178	0.976926	0.905008	-0.0269687	0.288944	0.513823	2.99336	0.118369	3.48533	0.208657	2.4023	0.774095	5.3066	148.068	0.080472	12.3953	624.45	0.764986	9.67391	66.5457	557.936
99.nii.gz	9.45964	23.4649	4.72255e+09	2.23386	6.95622	4.56945	50.9828	15.9814	4.44275	15.4734	0.9948	49.988	3.03872	1016	0.806172	4.72255e+09	0.257972	33.1276	14.2976	43.8175	3.75038	3.31748	2.06329	0.23252	1.05198	1.85353	0.94759	0.60412	0.569033	0.983978	0.918317	-0.0306141	0.323975	0.487684	3.73951	0.0737554	4.32089	0.14694	2.86452	1.34519	5.76379	340.956	0.0745259	14.4642	1180.22	1.40033	15.1154	66.0181	825.765
[truncated: 5,000 more columns]

## Sheet: habitat_features_VCE
ID	exponential_firstorder_10Percentile_h1	exponential_firstorder_90Percentile_h1	exponential_firstorder_Energy_h1	exponential_firstorder_Entropy_h1	exponential_firstorder_InterquartileRange_h1	exponential_firstorder_Kurtosis_h1	exponential_firstorder_Maximum_h1	exponential_firstorder_Mean_h1	exponential_firstorder_MeanAbsoluteDeviation_h1	exponential_firstorder_Median_h1	exponential_firstorder_Minimum_h1	exponential_firstorder_Range_h1	exponential_firstorder_RobustMeanAbsoluteDeviation_h1	exponential_firstorder_RootMeanSquared_h1	exponential_firstorder_Skewness_h1	exponential_firstorder_TotalEnergy_h1	exponential_firstorder_Uniformity_h1	exponential_firstorder_Variance_h1	exponential_glcm_Autocorrelation_h1	exponential_glcm_ClusterProminence_h1	exponential_glcm_ClusterShade_h1	exponential_glcm_ClusterTendency_h1	exponential_glcm_Contrast_h1	exponential_glcm_Correlation_h1	exponential_glcm_DifferenceAverage_h1	exponential_glcm_DifferenceEntropy_h1	exponential_glcm_DifferenceVariance_h1	exponential_glcm_Id_h1	exponential_glcm_Idm_h1	exponential_glcm_Idmn_h1	exponential_glcm_Idn_h1	exponential_glcm_Imc1_h1	exponential_glcm_Imc2_h1	exponential_glcm_InverseVariance_h1	exponential_glcm_JointAverage_h1	exponential_glcm_JointEnergy_h1	exponential_glcm_JointEntropy_h1	exponential_glcm_MaximumProbability_h1	exponential_glcm_SumEntropy_h1	exponential_glcm_SumSquares_h1	exponential_gldm_DependenceEntropy_h1	exponential_gldm_DependenceNonUniformity_h1	exponential_gldm_DependenceNonUniformityNormalized_h1	exponential_gldm_DependenceVariance_h1	exponential_gldm_GrayLevelNonUniformity_h1	exponential_gldm_GrayLevelVariance_h1	exponential_gldm_HighGrayLevelEmphasis_h1	exponential_gldm_LargeDependenceEmphasis_h1	exponential_gldm_LargeDependenceHighGrayLevelEmphasis_h1
1.nii.gz	15.8069	30.8465	1.19523e+09	2.23944	7.73862	2.88447	42.7854	23.0245	4.50148	22.5576	11.893	30.8925	3.31554	1023.04	0.425918	1.19523e+09	0.24216	30.9961	10.4423	39.8663	1.26233	3.89004	1.57741	0.422874	0.929918	1.69728	0.706994	0.627594	0.598675	0.970695	0.892212	-0.0814537	0.543944	0.500622	3.14059	0.065802	4.31448	0.129799	3.00174	1.36686	5.79972	98.5499	0.0862959	12.347	276.546	1.35112	10.9221	57.8091	530.253
10.nii.gz	12.1188	22.4654	5.13161e+10	1.83902	5.22684	4.69586	57.8801	17.0103	3.29858	16.6136	4.51412	53.366	2.26552	1017.02	0.834669	5.13161e+10	0.33111	18.1173	15.3043	13.7836	1.4047	1.8466	1.23077	0.199735	0.801052	1.56604	0.585994	0.662277	0.641676	0.991701	0.940657	-0.0214747	0.249672	0.502948	3.89235	0.117059	3.58564	0.214178	2.4537	0.769341	5.60026	2968.67	0.0598366	20.4445	16427.4	0.804522	16.0556	117.977	1689.28
100.nii.gz	13.3463	48.2247	1.79884e+10	3.37395	17.5725	6.45258	146.821	28.2837	11.1113	25.1534	3.16596	143.655	7.45908	1028.39	1.46128	1.79884e+10	0.119217	214.382	38.8661	2744.41	135.254	22.8945	8.84839	0.441724	2.12731	2.71816	4.3022	0.461317	0.392266	0.990675	0.937313	-0.0587043	0.556565	0.378221	5.9458	0.0191733	6.41762	0.0486987	4.12173	7.93572	6.45831	1719.75	0.101108	9.15497	2027.76	8.64698	46.5191	35.0805	880.121
101.nii.gz	22.389	57.0288	3.79204e+09	3.40904	17.0515	6.58138	154.926	38.1166	11.068	35.2941	13.6739	141.252	7.40785	1038.22	1.3701	3.79204e+09	0.113323	211.553	39.1232	2292.74	107.996	21.1202	11.1656	0.307438	2.50147	2.8873	4.88637	0.414811	0.334486	0.987457	0.924746	-0.0378439	0.467419	0.335035	6.05257	0.0148592	6.62174	0.0350108	4.09886	8.07145	6.12787	510.958	0.145241	4.5816	398.672	8.5214	46.1285	18.1779	552.436
102.nii.gz	10.2859	24.3997	1.66435e+08	2.15674	7.67559	3.16388	34.8502	16.7246	4.48025	15.9511	7.50386	27.3463	3.25903	1016.74	0.698988	1.66435e+08	0.258748	31.5562	8.52253	25.5182	1.92994	2.90906	2.30375	0.107912	1.18603	1.79434	0.854606	0.558714	0.515816	0.945207	0.848782	-0.126632	0.629603	0.513711	2.89177	0.0801168	4.01365	0.149287	2.64943	1.3032	4.44559	30.3168	0.188303	2.63616	41.6584	1.24486	9.37267	12.5528	96.6894
103.nii.gz	9.65105	23.0534	1.72989e+11	2.15771	6.86244	5.98971	95.719	15.8305	4.29665	15.0195	2.11006	93.6089	2.93645	1015.85	1.17904	1.72989e+11	0.268926	31.2456	14.0627	68.7362	6.53007	3.82643	1.42905	0.455961	0.842495	1.65163	0.715572	0.657363	0.63431	0.996486	0.961097	-0.0839218	0.541359	0.488608	3.66924	0.085438	4.11236	0.18313	2.93216	1.31387	6.1137	9634.55	0.0574737	22.4565	45081.1	1.34001	14.853	124.772	1466.51
104.nii.gz	11.9308	34.7024	1.53128e+09	2.80273	12.5731	3.24798	66.943	22.3332	7.08928	21.2007	5.61968	61.3233	5.28163	1022.37	0.593675	1.53128e+09	0.162186	75.0574	15.7545	245.106	12.9409	9.48537	2.28193	0.611013	1.09872	1.90393	1.05825	0.597305	0.559527	0.987216	0.926701	-0.153937	0.743712	0.475265	3.7347	0.0402183	5.06525	0.0906705	3.59288	2.94183	6.16313	120.053	0.0819471	13.6815	237.602	3.13069	18.7993	54.9304	589.808
11.nii.gz	17.7802	38.866	1.57257e+10	2.77464	11.1116	6.80703	107.274	27.3617	6.94804	25.7523	8.13401	99.1403	4.61203	1027.4	1.38668	1.57257e+10	0.179014	84.4874	25.0255	386.551	27.4611	8.36106	4.64	0.285543	1.58675	2.33054	2.10943	0.514227	0.456478	0.989959	0.933311	-0.0275389	0.355369	0.432786	4.90867	0.0357852	5.41613	0.0780751	3.45232	3.25027	5.97425	1410.06	0.0946478	9.05545	2666.95	3.42385	28.1467	40.4359	816.116
12.nii.gz	6.73334	29.0049	4.40436e+08	2.7055	10.5008	3.15421	50.6962	19.1643	6.54962	19.7054	2.73208	47.9641	4.71336	1019.2	0.165333	4.40436e+08	0.18038	67.922	21.2414	172.939	6.33974	6.67702	3.55566	0.309578	1.44499	2.13503	1.3954	0.530015	0.472069	0.972944	0.891823	-0.0995813	0.620606	0.420757	4.52312	0.0412964	5.07288	0.0912475	3.31782	2.55817	5.54789	49.9481	0.117802	6.40886	76.4811	2.73117	21.3797	29.467	632.375
13.nii.gz	9.93922	23.3793	1.50604e+09	2.1248	6.95203	4.52907	42.9003	15.9778	4.20287	15.2437	4.59011	38.3102	2.88964	1015.99	0.986012	1.50604e+09	0.274805	29.3247	13.2719	37.3092	4.28796	2.97401	1.40443	0.355166	0.856606	1.63258	0.664851	0.648707	0.624855	0.983678	0.91903	-0.0636055	0.460467	0.500941	3.58809	0.0969593	3.91776	0.199718	2.7374	1.09461	5.60063	112.797	0.0773113	14.6845	400.941	1.25107	14.9548	59.0589	674.922
14.nii.gz	14.9396	37.7492	2.73395e+10	2.87206	11.4954	6.15053	101.681	25.5097	7.34171	23.7478	5.37183	96.3097	4.93794	1025.56	1.29483	2.73395e+10	0.166163	93.7154	21.6306	450.876	30.1383	9.19603	5.6237	0.240543	1.76123	2.45604	2.50916	0.490693	0.426808	0.986726	0.923554	-0.0189826	0.300106	0.410319	4.55379	0.0302854	5.63619	0.0641157	3.53311	3.70493	6.01929	2576.15	0.0991055	8.34709	4319.23	3.86883	24.982	37.7187	645.515
15.nii.gz	6.18663	23.7391	4.41116e+10	2.4079	10.1461	4.30908	66.9327	14.2229	5.67664	13.1813	1.56775	65.3649	4.19416	1014.25	0.945876	4.41116e+10	0.223233	49.7053	12.617	151.666	12.3849	6.6913	1.40981	0.651956	0.778134	1.66029	0.799768	0.691619	0.669752	0.993079	0.950577	-0.205192	0.787953	0.427501	3.36104	0.0855209	4.31519	0.218659	3.24068	2.02528	6.47013	2014.5	0.0469787	40.0746	9572.44	2.03663	13.3168	167.238	1303.56
16.nii.gz	14.2504	27.5273	3.5612e+10	2.11896	6.83703	4.27536	54.7183	20.4207	4.1145	19.8059	6.30249	48.4158	2.881	1020.43	0.817275	3.5612e+10	0.274595	28.0112	13.0919	31.4838	2.80609	2.86538	1.89427	0.204031	1.01628	1.80772	0.857675	0.609205	0.575864	0.982229	0.913801	-0.0182639	0.252564	0.495357	3.58457	0.0782019	4.19867	0.152598	2.76915	1.18991	5.70361	2406.63	0.0703694	15.069	9391.13	1.19082	14.0035	81.6117	966.293
17.nii.gz	13.2725	27.6327	2.09076e+11	2.2815	7.10922	6.21328	95.0837	20.0897	4.59965	19.4127	2.46405	92.6196	3.10568	1020.11	1.09078	2.09076e+11	0.24849	36.5768	20.5614	73.622	5.52836	3.69492	2.34407	0.223352	1.12917	1.92871	1.06414	0.586943	0.547698	0.994276	0.948713	-0.0233034	0.299767	0.483488	4.49708	0.0655332	4.48236	0.140185	2.93424	1.50975	5.79722	14459.6	0.0719687	14.4745	49925.4	1.55397	21.8485	77.9618	1413.71
18.nii.gz	8.54938	25.8787	6.19995e+10	2.43635	10.2506	2.90528	52.1649	16.7828	5.56979	16.0667	2.56039	49.6045	4.14672	1016.81	0.545821	6.19995e+10	0.204798	45.6544	16.1567	95.2035	4.79894	6.39514	1.30292	0.661537	0.790083	1.61915	0.676026	0.67603	0.654661	0.989683	0.93727	-0.20442	0.792375	0.466332	3.85793	0.0649089	4.3786	0.131592	3.27728	1.92451	6.50687	3086.6	0.0514716	31.1625	12281.1	1.91669	16.7468	142.974	1640.4
19.nii.gz	7.58306	20.1048	8.5946e+10	2.04972	6.23553	4.25636	60.5324	13.8551	3.86569	13.5351	1.10971	59.4227	2.69313	1013.87	0.624529	8.5946e+10	0.285042	24.4725	11.2566	35.6925	1.65778	3.15497	0.970436	0.529408	0.669172	1.45417	0.520409	0.708794	0.694707	0.994397	0.95358	-0.147266	0.668093	0.464282	3.27268	0.10414	3.7771	0.210294	2.84591	1.03135	6.23101	4171.61	0.0498931	29.9169	23832.7	1.05134	11.7609	168.237	1588.6
2.nii.gz	15.3839	28.0398	2.07483e+09	2.04359	6.25738	5.3509	51.9669	21.336	3.89567	20.7692	9.64474	42.3222	2.74289	1021.35	0.986424	2.07483e+09	0.291271	25.7419	13.9251	28.4255	2.90661	2.67133	1.42258	0.304531	0.856149	1.64491	0.687283	0.65003	0.626331	0.986517	0.926197	-0.0462944	0.402559	0.498916	3.68955	0.0961679	3.91487	0.173454	2.70104	1.02348	5.70187	130.71	0.0657166	18.4038	579.339	1.09235	15.2162	83.8356	1041.55
20.nii.gz	12.5366	21.2268	3.95072e+09	1.64908	4.53582	5.63701	44.8625	16.6936	2.79738	16.3129	6.90851	37.954	1.88175	1016.7	0.997074	3.95072e+09	0.380875	13.5758	8.25023	8.20981	1.04106	1.36669	0.890294	0.210174	0.663734	1.39073	0.447958	0.702674	0.690573	0.986713	0.928686	-0.0268597	0.268947	0.494388	2.85151	0.159353	3.13445	0.288032	2.22335	0.564246	5.44522	223.694	0.0585281	21.7692	1455.7	0.625364	8.78414	114.709	929.423
21.nii.gz	8.34799	26.0768	7.90182e+10	2.5435	9.16568	4.68984	73.6366	17.0786	5.56549	16.4392	1.28105	72.3556	3.83048	1017.1	0.766829	7.90182e+10	0.203191	51.315	16.2962	154.514	6.00805	6.26834	2.26005	0.470038	1.07843	1.9086	1.09104	0.603751	0.568021	0.990395	0.936601	-0.101077	0.627406	0.47851	3.91076	0.0500396	4.82746	0.0959731	3.34538	2.1321	6.31499	5153.76	0.0674726	17.6451	15520.3	2.13485	17.4569	82.9857	1049.52
22.nii.gz	12.183	41.0858	2.41519e+09	3.1243	14.7505	6.37353	103.323	24.8803	9.51652	21.9089	4.71102	98.6116	6.31099	1024.96	1.52959	2.41519e+09	0.143318	159.807	32.1379	1732.9	100.187	17.0984	7.31009	0.400969	1.96483	2.60406	3.41057	0.475438	0.409007	0.98459	0.919829	-0.0631049	0.555091	0.390834	5.44888	0.0249284	5.99019	0.0601382	3.85733	6.10213	6.04062	286.752	0.124729	6.85794	329.487	6.38843	36.3354	24.4293	546.502
23.nii.gz	14.5579	65.489	3.55338e+09	3.86381	24.3096	9.75621	234.924	35.8491	16.828	29.6536	3.56583	231.358	10.5841	1036.11	2.05965	3.55338e+09	0.0885704	545.567	65.8273	27686.6	830.718	59.2054	28.5198	0.349249	3.73381	3.44058	14.5255	0.354578	0.269297	0.988107	0.930959	-0.058549	0.598986	0.270556	7.62594	0.00934713	7.48488	0.0265196	4.62681	21.9313	6.32702	569.187	0.17196	3.84698	293.168	21.7353	80.5378	13.6622	556.769
24.nii.gz	11.2314	40.2752	2.73467e+09	3.14674	14.6443	7.4685	118.917	23.9178	9.44765	20.9753	3.17585	115.742	6.23739	1024	1.64979	2.73467e+09	0.140744	161.214	29.4407	1426.21	79.5235	16.5888	7.81287	0.359112	1.96861	2.62012	3.91045	0.48106	0.416841	0.987421	0.928959	-0.0639202	0.56231	0.396175	5.21951	0.0246601	6.01497	0.0563815	3.89825	6.10042	6.07186	306.68	0.117592	7.14236	367.061	6.57766	34.8248	26.7216	520.224
25.nii.gz	11.6559	26.7145	1.13331e+10	2.26933	7.89513	4.38021	56.2592	18.676	4.68412	17.7959	5.72531	50.5339	3.26505	1018.69	0.901644	1.13331e+10	0.24648	35.9965	10.7053	55.1504	5.06813	3.70888	2.12376	0.271245	1.07226	1.87435	0.968764	0.599072	0.562822	0.983508	0.916868	-0.0298043	0.335569	0.487313	3.21073	0.0672025	4.41822	0.130239	2.93523	1.45816	5.88117	765.224	0.0700691	15.4224	2691.8	1.51431	12.1106	76.7852	695.259
26.nii.gz	12.4503	30.206	3.76332e+10	2.55774	9.21276	5.10654	91.7824	20.7479	5.68127	19.8062	2.26938	89.513	3.85352	1020.77	0.978707	3.76332e+10	0.203648	54.3922	22.339	120.717	7.89429	5.42013	3.56421	0.206481	1.40183	2.17704	1.58986	0.539422	0.487689	0.990512	0.93463	-0.0216324	0.302487	0.452287	4.67706	0.043961	5.03694	0.0900095	3.22434	2.24609	5.91122	3101.11	0.0858629	10.6373	7355.17	2.27642	23.9187	51.7059	983.077
27.nii.gz	16.9123	53.4487	2.14032e+09	3.4349	18.5959	6.33326	120.669	32.8274	11.5397	29.8007	7.76109	112.908	8.02584	1032.94	1.37909	2.14032e+09	0.112074	226.636	38.633	2908.93	132.676	23.1082	14.716	0.222199	2.84325	3.05597	6.58622	0.393117	0.310212	0.97703	0.901354	-0.04008	0.484216	0.311344	6.04438	0.0137253	6.74806	0.0382059	4.14235	9.45604	5.88806	330.634	0.164823	3.53744	224.821	9.16407	45.6201	14.4018	396.925
28.nii.gz	11.5063	24.7164	1.78768e+11	2.13748	6.55987	535.193	332.626	17.5931	4.23468	16.7472	0.318653	332.307	2.8287	1017.61	11.94	1.78768e+11	0.276097	40.3649	16.6557	3250.11	38.5911	3.9176	1.81363	0.363414	0.931939	1.74614	0.940098	0.634917	0.606768	0.999608	0.986469	-0.0495565	0.421535	0.488213	4.01618	0.085229	4.1537	0.146079	2.86084	1.43281	5.93602	10703.6	0.062002	19.6095	47663.5	1.71099	17.8669	109.362	1521.69
29.nii.gz	8.15111	25.5831	7.01133e+08	2.44009	9.36551	3.99216	51.7619	16.1441	5.52896	15.1672	3.23459	48.5273	3.97112	1016.17	0.851631	7.01133e+08	0.212083	47.7552	13.8218	86.2938	6.73305	5.41007	2.45688	0.375286	1.1229	1.94712	1.18254	0.598433	0.558942	0.981332	0.914102	-0.0872304	0.570638	0.455416	3.61696	0.0559589	4.60088	0.107626	3.16226	1.96674	5.75355	60.7909	0.08953	14.6838	144.004	2.00442	15.7894	49.3358	471.951
3.nii.gz	6.49234	24.5142	4.45237e+10	2.46137	10.7375	3.34062	58.0583	15.2633	5.76507	14.7378	1.15746	56.9009	4.31313	1015.29	0.614419	4.45237e+10	0.20656	49.7416	13.7112	120.508	7.12945	6.57113	1.50812	0.626678	0.846141	1.7012	0.786318	0.665189	0.639971	0.989984	0.938322	-0.177779	0.757472	0.453407	3.52781	0.0677452	4.47472	0.170727	3.28857	2.01981	6.41313	2282.4	0.052842	34.227	8921.93	2.01677	14.6907	145.103	1306.8
30.nii.gz	10.4039	21.8443	1.18776e+11	1.98182	5.63298	7.37536	67.8685	16.0076	3.60356	15.6121	4.95511	62.9134	2.4239	1016.02	1.2287	1.18776e+11	0.306278	23.2149	14.1932	73.6499	6.36958	3.38856	0.587946	0.703523	0.470985	1.1737	0.353362	0.781614	0.775815	0.997046	0.969071	-0.26932	0.784825	0.388496	3.67329	0.144748	3.39152	0.244758	2.76038	0.994126	6.05976	7778.75	0.067606	35.513	35240.3	1.03534	14.6764	254.362	3243.03
31.nii.gz	6.72158	15.5117	2.51717e+10	1.58982	4.6354	4.78456	37.9224	10.8064	2.79727	10.2109	2.82983	35.0926	1.92777	1010.81	1.00699	2.51717e+10	0.385695	12.9884	7.19823	7.982	1.25309	1.45736	0.894362	0.239214	0.646724	1.41309	0.474786	0.713847	0.701141	0.986706	0.930789	-0.0310965	0.29523	0.466596	2.65659	0.159158	3.11295	0.255701	2.24429	0.587931	5.63099	1244.36	0.0505097	29.5698	9501.97	0.59629	7.69463	161.426	976.362
32.nii.gz	13.1074	47.8414	2.60437e+10	3.41284	17.8266	7.09012	200.405	28.9063	11.092	26.4599	1.55004	198.855	7.56805	1029.01	1.34958	2.60437e+10	0.112202	210.424	43.138	2910.99	107.276	24.2184	9.53617	0.434987	2.20006	2.76318	4.66598	0.455815	0.385556	0.994522	0.951258	-0.0739207	0.620612	0.369697	6.2823	0.0155608	6.58025	0.0325975	4.24897	8.43863	6.55977	2557.9	0.103996	9.12406	2759.73	8.43939	47.8074	35.3836	956.776
33.nii.gz	5.63854	23.4563	7.61046e+09	2.42995	8.20863	28.8453	180.889	13.1907	6.09313	10.7645	1.76586	179.123	3.5915	1013.23	3.27085	7.61046e+09	0.251637	81.8904	10.0047	699.914	44.1354	7.21532	3.41402	0.354073	1.20367	2.07608	1.95637	0.599908	0.562759	0.997573	0.969686	-0.0498726	0.439273	0.454251	3.00864	0.0824658	4.53487	0.192069	3.07479	2.65733	5.81769	493.955	0.0666336	19.6291	1865.39	3.32563	13.2405	73.2744	444.828
34.nii.gz	13.9981	34.93	4.48108e+10	2.73834	10.3683	7.9839	128.471	23.4328	6.74685	21.808	3.75357	124.718	4.48402	1023.47	1.51817	4.48108e+10	0.184771	81.4255	27.6566	464.028	30.748	8.38784	4.38391	0.31279	1.52413	2.29018	2.04957	0.525235	0.470199	0.993727	0.947006	-0.0315575	0.378003	0.438964	5.1629	0.0381438	5.34814	0.0839748	3.44429	3.19294	6.06056	3682.85	0.0860901	10.7719	7904.32	3.30325	30.2692	49.7977	1105.74
35.nii.gz	13.1158	34.0633	4.55172e+10	2.7509	10.8909	5.37076	92.3888	22.757	6.74777	21.1369	4.43386	87.9549	4.60608	1022.79	1.1478	4.55172e+10	0.178277	76.7245	26.29	270.28	18.4223	8.00946	4.50516	0.279954	1.56701	2.31697	2.03309	0.517431	0.460125	0.988151	0.927933	-0.0298546	0.363029	0.431947	5.04122	0.0344964	5.41074	0.0759171	3.47104	3.12866	6.07108	3849.16	0.088464	10.1809	7757	3.15685	28.594	49.0355	1028.86
36.nii.gz	21.9809	42.0849	7.24113e+09	2.76025	10.8562	3.32489	67.3263	32.1217	6.47433	31.9222	10.4221	56.9043	4.51884	1032.15	0.327444	7.24113e+09	0.173609	67.1319	26.0959	233.183	3.23743	8.63637	1.82948	0.649564	0.947145	1.73646	0.875325	0.64083	0.610218	0.98791	0.931661	-0.206629	0.777328	0.452488	4.93904	0.051809	4.87547	0.100026	3.52862	2.61646	6.42738	606.251	0.0891938	19.5887	1180.02	2.7778	27.0722	95.0871	2180.72
37.nii.gz	14.0769	23.5584	9.7634e+10	1.70736	4.70173	4.12712	39.9942	18.5169	2.93522	18.2107	6.59572	33.3984	2.06578	1018.52	0.680688	9.7634e+10	0.367004	14.1977	10.5384	13.6336	1.33064	1.85316	0.74818	0.4248	0.571867	1.28262	0.40067	0.74125	0.731593	0.985543	0.930889	-0.119289	0.494758	0.437658	3.20345	0.162502	3.2046	0.316297	2.40461	0.650336	5.61341	6937.65	0.0737146	31.4789	34540.6	0.651705	10.8782	204.088	2032.07
38.nii.gz	42.8825	73.8686	3.65345e+09	3.39238	16.0844	5.12318	132.475	57.7319	10.0844	56.8517	15.0458	117.429	6.66412	1057.82	0.856438	3.65345e+09	0.116851	178.39	83.1064	1693.8	60.3059	17.926	8.20875	0.365444	2.12851	2.58291	3.38864	0.464165	0.390007	0.986485	0.923132	-0.115637	0.613302	0.327734	8.98201	0.0224267	6.2565	0.0433871	3.97241	6.53368	6.23567	496.585	0.152094	7.2519	381.52	7.36397	89.5314	32.924	2680.96
39.nii.gz	17.3719	24.715	2.25874e+09	1.41954	4.12655	3.0317	30.9708	20.9446	2.36802	20.5751	14.2595	16.7113	1.69308	1020.95	0.43192	2.25874e+09	0.417576	8.71446	7.17135	5.13689	0.711615	1.27854	0.428472	0.497	0.397967	1.00751	0.257184	0.8061	0.804067	0.983763	0.934398	-0.185858	0.586112	0.371276	2.63792	0.21869	2.55667	0.298402	2.08188	0.426753	5.53684	137.176	0.0633024	29.5027	904.887	0.429593	7.68251	185.102	1291.42
4.nii.gz	16.0171	55.1411	3.37454e+08	3.49794	19.5033	7.59306	126.101	33.2474	12.7036	29.3079	8.83566	117.265	8.26743	1033.39	1.6983	3.37454e+08	0.107455	292.799	39.2932	6004.8	253.028	31.3203	14.3426	0.374094	2.7831	2.9564	6.50385	0.399043	0.317101	0.979184	0.906638	-0.189512	0.851067	0.317437	5.91764	0.0172938	6.22812	0.0421898	4.1092	11.4157	5.3912	74.2152	0.234858	2.42705	33.9557	11.8365	49.1392	8.61392	255.582
40.nii.gz	10.202	25.1611	5.16148e+10	2.29433	7.40719	6.02487	77.4957	17.0689	4.72756	16.1333	1.34306	76.1527	3.21569	1017.09	1.17131	5.16148e+10	0.248712	38.603	15.7194	75.3277	6.9285	3.81036	2.42552	0.221451	1.14108	1.95093	1.11731	0.58688	0.547364	0.990877	0.93678	-0.0213461	0.279973	0.479098	3.92086	0.0676574	4.47799	0.120483	2.9305	1.55897	5.79325	3592.09	0.0719929	14.5114	12409.5	1.62923	17.0015	72.52	970.912
41.nii.gz	40.529	97.3559	8.83681e+09	4.08298	24.6345	3.43298	171.252	70.3659	16.5073	71.2917	17.5422	153.71	10.9858	1070.58	0.039336	8.83681e+09	0.0717894	465.444	147.915	12004.2	-147.317	58.1659	13.5373	0.621275	2.64272	2.89759	6.08719	0.440052	0.364246	0.987482	0.928349	-0.192053	0.839832	0.287522	11.6943	0.0114925	7.32559	0.0276033	4.81088	17.9258	6.92393	1207.69	0.156639	8.81104	553.496	18.8049	152.338	36.1134	4194.89
42.nii.gz	10.2659	20.7681	2.83162e+09	1.77901	5.53356	2.46638	26.7644	15.4628	3.19234	15.4482	7.0171	19.7473	2.43118	1015.47	0.238144	2.83162e+09	0.330017	15.1577	6.85055	11.9078	0.0601735	2.17109	0.587355	0.573717	0.487208	1.17371	0.335923	0.772724	0.766411	0.978255	0.921157	-0.198605	0.671731	0.403014	2.54056	0.150239	3.18732	0.243835	2.52116	0.689612	5.81464	176.703	0.0643492	29.6639	906.226	0.6975	7.47342	194.692	1263.25
43.nii.gz	35.9208	91.1883	8.37489e+09	4.03135	28.3099	3.81559	152.362	60.5969	17.4421	55.6233	19.9241	132.438	12.1189	1060.83	0.948996	8.37489e+09	0.0733394	488.448	100.006	14520.6	463.846	61.9126	11.4794	0.686119	2.47074	2.80197	4.99589	0.442928	0.365408	0.986208	0.923787	-0.180746	0.820614	0.29527	9.34847	0.0123334	7.23385	0.0291489	4.81238	18.348	6.90196	1145.79	0.153963	8.31393	545.792	19.5098	111.868	35.7095	2937.16
44.nii.gz	16.1507	22.4566	9.48287e+09	1.19174	3.14231	3.09231	28.3626	19.1944	1.98578	19.0444	13.3255	15.0371	1.41254	1019.2	0.464867	9.48287e+09	0.504732	6.21428	5.55163	2.22691	0.457064	0.835536	0.388365	0.364462	0.366338	0.978492	0.245724	0.820465	0.819034	0.977553	0.927462	-0.116386	0.418643	0.347421	2.33235	0.299246	2.20823	0.474085	1.78181	0.305975	5.36287	489.039	0.0535699	37.4625	4607.7	0.314286	5.78125	246.908	1249.65
45.nii.gz	24.0909	49.6937	4.74552e+09	2.97428	15.1497	3.11647	78.3348	36.003	8.29813	35.6906	15.6021	62.7327	6.39001	1036.05	0.545959	4.74552e+09	0.143899	101.553	24.1464	446.825	15.7393	13.2488	2.43588	0.689129	1.06603	1.86261	1.21975	0.621268	0.585893	0.986639	0.92966	-0.238597	0.834617	0.441561	4.63062	0.0411724	5.20557	0.0876103	3.74147	3.92117	6.52072	401.897	0.0909064	17.5115	636.178	4.04432	25.9588	79.0991	1656.37
46.nii.gz	16.6923	61.0106	1.46211e+09	3.71072	23.074	6.51806	147.395	35.9263	14.2929	31.3432	5.98271	141.412	9.63172	1036.1	1.49991	1.46211e+09	0.0935051	357.958	46.1753	5670.85	219.087	33.972	23.8506	0.175106	3.59355	3.35864	10.8152	0.350909	0.263124	0.9747	0.897814	-0.0635771	0.609655	0.266405	6.60602	0.00979485	7.1934	0.0241256	4.40129	14.4556	5.93293	284.214	0.208674	2.63877	127.354	14.3717	58.9435	9.86784	320.394
47.nii.gz	14.1924	39.301	1.16287e+11	3.03331	12.7715	6.66273	159.453	25.8849	8.06877	24.295	0.862186	158.59	5.40728	1025.94	1.20241	1.16287e+11	0.149421	112.92	34.0955	766.17	37.9249	11.9455	6.15127	0.320036	1.8238	2.50642	2.80965	0.485585	0.420553	0.994168	0.948253	-0.0358233	0.426102	0.402844	5.71375	0.0251985	5.91697	0.0571458	3.75962	4.52419	6.28696	10559.2	0.095575	9.07235	16508.1	4.61427	36.8146	41.2473	1094.36
48.nii.gz	14.8492	23.9219	5.52661e+10	1.66211	4.53602	4.92323	44.9666	19.217	2.84533	18.8473	6.31178	38.6548	1.95057	1019.22	0.638265	5.52661e+10	0.384707	13.8977	11.3396	14.22	1.10295	1.7847	0.589611	0.502392	0.481809	1.17787	0.344055	0.775771	0.769803	0.991116	0.947631	-0.159823	0.588152	0.399166	3.32277	0.190246	3.01867	0.35063	2.36467	0.593577	5.7523	3339.45	0.0627705	35.7273	20466.8	0.614635	11.726	239.861	2544.96
49.nii.gz	7.57189	14.0046	2.84012e+11	1.3481	3.10966	6.44092	35.2265	10.4759	2.05718	10.0005	3.97576	31.2508	1.35621	1010.48	1.32138	2.84012e+11	0.437394	7.57936	6.84705	7.11427	1.33052	1.26236	0.378484	0.538166	0.357647	0.9695	0.24294	0.824511	0.823254	0.99421	0.960489	-0.195231	0.602514	0.340676	2.57412	0.244213	2.4031	0.350884	2.00002	0.41021	5.41777	19467.7	0.0699893	37.7953	121662	0.420536	7.11052	325.898	2066.12
5.nii.gz	26.5337	45.6376	4.19485e+09	2.63099	9.86664	5.78828	95.0547	35.3578	6.15753	34.2478	17.8081	77.2466	4.26704	1035.39	1.14915	4.19485e+09	0.193137	64.0571	21.2047	226.135	15.7011	6.70118	3.08367	0.369103	1.29196	2.08513	1.40633	0.558804	0.512491	0.989791	0.933023	-0.050997	0.469533	0.467033	4.50555	0.0437563	5.04446	0.0951505	3.33081	2.44621	6.08013	323.044	0.0825567	13.343	755.743	2.63526	23.573	53.8587	933.235
50.nii.gz	12.6156	25.9073	4.16736e+09	2.03927	6.44987	3.06428	36.1127	18.6578	4.02826	18.2046	8.80343	27.3093	2.85561	1018.67	0.614406	4.16736e+09	0.281278	25.6715	10.7096	38.2302	3.87466	3.49762	0.684399	0.671578	0.536151	1.23885	0.376569	0.755189	0.746722	0.986715	0.934991	-0.25273	0.767459	0.419878	3.1632	0.123527	3.51934	0.221189	2.79884	1.0455	5.93822	281.917	0.0701984	27.5752	1129.61	1.07103	11.4803	155.813	1407.3
51.nii.gz	42.3352	88.1424	5.65997e+09	3.83906	22.9108	4.5348	150.634	62.9286	14.7672	59.3874	23.4134	127.22	10.0323	1063.1	1.09066	5.65997e+09	0.0854267	367.58	94.6339	10750.8	370.003	49.4844	12.3276	0.601813	2.5156	2.81758	5.55921	0.440807	0.364704	0.984316	0.920431	-0.164421	0.781645	0.307116	9.23812	0.0138631	7.07846	0.0321093	4.63671	15.453	6.69805	824.607	0.164658	6.97347	427.817	14.8559	97.8011	30.8834	2443.83
52.nii.gz	32.758	65.0893	1.36052e+10	3.36226	16.6969	4.90785	140.346	47.7678	10.2057	46.1757	15.9561	124.39	7.13873	1047.85	0.913081	1.36052e+10	0.114317	171.374	52.7289	2006.2	76.7246	20.6258	6.1114	0.541348	1.80919	2.42421	2.63586	0.501544	0.435843	0.991282	0.938154	-0.126724	0.656718	0.360891	7.00715	0.0220178	6.23522	0.0436052	4.10598	6.68431	6.5521	1561.4	0.126011	10.2364	1416.5	7.0485	56.7857	47.6316	2213.71
53.nii.gz	22.3868	30.2924	1.50859e+09	1.49749	4.69205	2.56034	35.2374	26.3905	2.58775	26.0413	17.9669	17.2706	1.98673	1026.4	0.22403	1.50859e+09	0.395937	9.59438	7.51879	5.62162	0.696048	1.43322	0.383232	0.576774	0.359641	0.975001	0.245202	0.824111	0.822539	0.985448	0.940622	-0.225929	0.659751	0.338999	2.69372	0.221356	2.57759	0.326514	2.1528	0.454114	5.70758	78.1061	0.0545434	32.2579	566.982	0.480765	8.01257	179.155	1279.36
54.nii.gz	6.7498	14.1237	3.3208e+09	1.23699	4.12209	2.99026	19.7042	9.89702	2.39677	9.14801	4.9803	14.7239	1.74134	1009.9	0.811062	3.3208e+09	0.478639	8.59418	6.20284	4.75002	1.4488	1.29079	0.213813	0.714715	0.205501	0.736901	0.168706	0.898635	0.898081	0.987569	0.959177	-0.383608	0.763925	0.198228	2.43587	0.373694	1.94243	0.563365	1.71394	0.376151	5.48337	164.786	0.0506098	39.0175	1558.45	0.393418	6.4484	281.883	1514.64
55.nii.gz	7.88438	16.0216	1.87819e+10	1.57624	4.61835	4.12361	28.5814	11.7776	2.67208	11.3208	2.9473	25.6341	1.89142	1011.78	0.780578	1.87819e+10	0.385544	11.3406	8.42789	11.9535	1.44909	1.79479	0.348075	0.674409	0.321961	0.945699	0.238784	0.843264	0.841629	0.990707	0.954467	-0.293574	0.755612	0.300116	2.8401	0.224434	2.64847	0.371882	2.26091	0.535717	5.72078	1164.67	0.0634803	40.0954	7073.58	0.552818	8.65422	302.238	2369.98
56.nii.gz	19.1295	37.0505	3.95058e+09	2.5264	9.24439	3.18677	60.0196	27.8812	5.58545	27.3456	10.7996	49.22	4.0579	1027.9	0.452856	3.95058e+09	0.201192	48.6578	17.8621	97.5092	3.46134	5.77164	2.07146	0.471443	1.0709	1.85437	0.913717	0.597243	0.560298	0.983812	0.916747	-0.0918168	0.592911	0.487114	4.11541	0.0496689	4.76815	0.10853	3.29102	1.96077	6.12278	303.125	0.0810712	13.0631	752.256	2.03657	18.7395	57.9018	883.237
57.nii.gz	27.6499	54.487	1.07434e+10	3.06945	11.3155	27.4129	184.009	39.3928	8.48002	37.2961	14.6024	169.406	5.08422	1039.47	3.09706	1.07434e+10	0.156788	161.962	43.9172	11930	308.757	22.7249	4.05329	0.697648	1.17442	1.96134	2.58292	0.613711	0.57756	0.997002	0.969153	-0.227909	0.83175	0.43928	6.26481	0.0442133	5.41339	0.101661	3.90181	6.69455	6.6701	902.884	0.090806	18.867	1558.94	6.59037	47.2918	90.7439	3395.55
58.nii.gz	6.44836	14.1303	6.73922e+09	1.22096	4.86122	1.94782	18.8946	10.4112	2.5637	10.722	3.16441	15.7302	2.0971	1010.42	0.0294671	6.73922e+09	0.460821	8.5524	6.97259	2.47185	0.150592	1.16933	0.11295	0.823349	0.112007	0.502038	0.0997034	0.944154	0.944091	0.993373	0.97763	-0.578589	0.864185	0.111182	2.59006	0.387068	1.70987	0.459942	1.59326	0.320569	5.30928	482.718	0.073128	42.4744	3041.88	0.328959	7.01621	389.305	2608.64
59.nii.gz	6.35744	12.0508	5.56652e+11	0.985487	3.08198	35.2945	82.0758	9.00378	1.79711	8.69087	3.92139	78.1544	1.32867	1009.01	2.12567	5.56652e+11	0.565429	5.35224	5.52346	15.2522	1.53022	0.849687	0.182171	0.646629	0.169632	0.659357	0.151853	0.916387	0.916095	0.999378	0.990607	-0.331704	0.678729	0.164679	2.31443	0.441032	1.62586	0.620486	1.44407	0.257965	4.19374	107865	0.197281	35.6827	309154	0.261673	5.64774	516.167	2660.38
6.nii.gz	22.992	52.1557	1.76082e+09	3.19542	15.0429	5.3475	101.787	36.4237	9.27129	34.3407	11.0192	90.7674	6.24151	1036.5	1.18501	1.76082e+09	0.133258	149.726	32.9163	885.977	48.7168	13.5116	9.35202	0.18201	2.29239	2.77182	4.07103	0.433169	0.356501	0.976479	0.899595	-0.0350866	0.440506	0.35499	5.6458	0.0198244	6.1961	0.0464733	3.80836	5.7159	5.80976	235.521	0.143698	4.73636	218.409	6.05601	39.2221	18.6107	496.862
60.nii.gz	31.9705	43.5713	7.14767e+09	2.02356	6.03868	3.50495	59.3815	37.3573	3.70151	37.02	24.6336	34.7479	2.60243	1037.37	0.502592	7.14767e+09	0.286862	21.9706	16.234	22.6352	1.34446	2.66589	1.12024	0.406265	0.741721	1.46949	0.531947	0.686032	0.666794	0.983464	0.921638	-0.112734	0.491929	0.467628	3.9809	0.105587	3.75579	0.201398	2.68152	0.946534	5.73498	559.391	0.0842202	21.206	1905.33	0.995491	16.801	119.515	1873.98
61.nii.gz	10.2436	14.0677	5.22524e+10	0.695029	1.66849	6.74441	22.7969	12.1832	1.2054	12.0874	5.35699	17.4399	0.767944	1012.18	0.863291	5.22524e+10	0.766398	2.85737	3.94816	1.8265	-0.0380961	0.429439	0.0849028	0.668796	0.0842077	0.414445	0.0774513	0.958012	0.957966	0.995018	0.983182	-0.405431	0.638271	0.0835994	1.9652	0.706302	1.05618	0.837146	0.969662	0.128585	3.55155	14456.8	0.283455	33.8814	39087.8	0.137796	4.00735	557.812	2200.48
62.nii.gz	7.37939	15.6121	1.90196e+10	1.54868	4.4237	4.25433	31.6322	11.3199	2.63044	10.8893	3.15332	28.4788	1.81657	1011.33	0.83095	1.90196e+10	0.390654	11.3625	7.61938	5.22668	0.699953	1.22209	0.90688	0.147875	0.670315	1.40455	0.455815	0.70108	0.688338	0.982554	0.919386	-0.0158963	0.199193	0.492317	2.74601	0.157536	3.05113	0.24131	2.15249	0.532242	5.42815	1095.96	0.0589353	21.9514	7264.6	0.539787	8.07776	137.658	981.909
63.nii.gz	17.982	47.0886	7.11481e+09	3.16953	14.2785	6.19304	121.169	31.2667	9.25349	29.3547	9.40988	111.759	6.25732	1031.34	1.29407	7.11481e+09	0.134647	147.278	33.0861	989.607	52.783	13.4832	9.10964	0.192491	2.2588	2.76071	3.98427	0.436569	0.360514	0.98516	0.918826	-0.0189651	0.319609	0.357413	5.65606	0.0198372	6.21407	0.0438992	3.8071	5.64821	5.99054	871.358	0.130267	5.48173	900.65	5.95494	39.0161	21.9406	579.82
64.nii.gz	24.0766	56.1407	1.81032e+10	3.31083	17.153	4.69409	125.481	38.5058	10.2019	36.25	11.3974	114.083	7.21575	1038.59	0.995344	1.81032e+10	0.119559	167.476	42.985	2241.84	97.4829	22.995	4.27462	0.686231	1.39582	2.18954	2.20782	0.573566	0.525957	0.992918	0.948127	-0.201835	0.814609	0.40253	6.18905	0.0284827	5.93512	0.0652231	4.15157	6.8174	6.86531	1594.96	0.095034	17.498	2006.56	6.8313	45.538	74.9146	2390.73
65.nii.gz	10.419	27.0903	5.71485e+08	2.3369	8.03624	3.84056	44.0935	17.4757	5.08972	16.3348	6.05138	38.0422	3.55866	1017.5	0.928819	5.71485e+08	0.236361	41.8582	9.74328	54.7043	4.77956	4.27047	2.43766	0.272452	1.15366	1.93929	1.09786	0.582691	0.542434	0.966351	0.884549	-0.0559751	0.470864	0.481103	3.04687	0.0613962	4.52005	0.119729	3.0151	1.67703	5.36559	57.529	0.104219	7.10979	130.471	1.72793	10.837	33.9167	276.464
66.nii.gz	31.7733	65.8599	1.00241e+09	3.33037	17.2265	4.41702	107.635	47.1605	10.4771	45.0256	25.8583	81.777	7.35743	1047.25	1.00296	1.00241e+09	0.11537	180.174	24.997	951.419	49.3051	15.5865	13.4197	0.0731251	2.83672	3.01337	5.34725	0.382846	0.295288	0.959533	0.867633	-0.045555	0.509941	0.294007	4.94494	0.0145516	6.49394	0.0323487	3.91417	7.25157	5.58675	173.392	0.189706	2.64079	105.449	7.30601	31.7079	11.1488	242.94
67.nii.gz	8.27289	18.0198	9.73752e+08	1.72941	5.11899	3.61641	30.4226	12.9498	3.0965	12.6495	5.18563	25.2369	2.21242	1012.96	0.646239	9.73752e+08	0.344715	15.1292	4.55981	12.0353	1.10144	2.01864	0.73398	0.466476	0.577852	1.30788	0.398736	0.735917	0.726666	0.980887	0.920181	-0.122879	0.584756	0.452227	2.05867	0.138362	3.23651	0.256565	2.4707	0.688154	5.53165	62.5427	0.0659038	19.3683	327.135	0.693603	5.01159	87.7397	313.831
68.nii.gz	11.6152	23.4617	2.33312e+10	1.96953	6.01889	4.45466	52.095	17.0949	3.72092	16.5079	4.21347	47.8815	2.57637	1017.11	0.859249	2.33312e+10	0.304167	22.8296	15.1217	24.2759	2.39274	2.47537	1.09805	0.383969	0.738357	1.51069	0.550044	0.683216	0.666029	0.991226	0.940683	-0.0672756	0.46452	0.489672	3.84394	0.111602	3.68947	0.191717	2.65442	0.893354	5.90396	1246.47	0.0552686	24.3162	6859.88	0.975716	16.4007	120.812	1612.62
69.nii.gz	18.1373	48.3634	1.39436e+09	3.2338	14.4714	6.39328	117.233	31.6138	9.70433	28.8213	8.11958	109.114	6.36127	1031.69	1.41436	1.39436e+09	0.130844	167.38	35.2884	1800.03	94.8564	18.2434	8.44606	0.369404	2.11481	2.68355	3.93306	0.457738	0.386725	0.985203	0.920946	-0.0729672	0.606186	0.372926	5.7296	0.0203509	6.19524	0.046509	3.95562	6.67236	5.85849	200.032	0.152696	4.17878	171.406	6.78953	40.5359	17.2931	477.707
7.nii.gz	10.692	26.2117	3.67732e+10	2.33558	8.05059	4.85287	64.2588	17.783	4.87734	16.7408	4.00968	60.2492	3.35795	1017.8	1.02583	3.67732e+10	0.237104	39.7648	16.4418	59.4497	5.15827	3.92532	2.73247	0.178938	1.22166	2.02274	1.23415	0.570621	0.526887	0.98477	0.919307	-0.0158758	0.243013	0.471357	4.01788	0.0592073	4.60747	0.107877	2.98214	1.66445	5.80467	2686.78	0.0756882	13.4999	8416.71	1.70032	18.1385	63.4008	876.25
70.nii.gz	18.9849	41.7597	5.46029e+10	2.88167	11.7184	4.53788	109.607	29.7631	7.23912	28.5421	6.40035	103.207	4.99498	1029.81	0.865622	5.46029e+10	0.1615	86.4631	30.5616	295.783	13.958	8.85564	5.01736	0.276624	1.67799	2.38704	2.18603	0.49892	0.436705	0.989118	0.929694	-0.0319899	0.391935	0.418463	5.44076	0.028407	5.64906	0.0544989	3.58704	3.46825	6.13791	4956.19	0.0962592	8.80174	8315.31	3.52619	33.2104	40.7209	1034.25
71.nii.gz	8.6506	17.2588	6.79171e+09	1.60052	4.59809	4.47382	37.5381	12.6504	2.7071	12.2188	3.5448	33.9933	1.90766	1012.66	0.822996	6.79171e+09	0.387706	11.9142	9.01364	5.65624	0.59886	1.26671	0.959975	0.137536	0.687458	1.43648	0.485013	0.697164	0.683119	0.985754	0.926525	-0.0149454	0.187061	0.488939	2.98946	0.156988	3.14414	0.306083	2.18933	0.556672	5.44309	369.882	0.0558482	24.0429	2567.78	0.568734	9.65227	118.42	1026.53
72.nii.gz	29.627	58.4094	8.73916e+08	3.19033	15.1552	5.22318	104.252	42.5014	9.35737	40.4203	20.4076	83.8441	6.21597	1042.57	1.21961	8.73916e+08	0.133187	150.937	24.4641	1230.43	73.975	13.9541	6.36316	0.369608	1.93374	2.51697	2.61309	0.459732	0.388737	0.979557	0.903925	-0.075765	0.606275	0.397959	4.74981	0.0239972	5.89533	0.0540329	3.72004	5.07931	5.78873	116.351	0.144715	4.45899	107.082	6.09565	31.2077	17.6493	379.146
73.nii.gz	10.6668	21.6432	1.13617e+10	1.89372	5.70207	4.35361	42.689	15.8834	3.42015	15.4108	3.39026	39.2987	2.36252	1015.89	0.735587	1.13617e+10	0.320582	19.6047	13.5411	17.4209	1.36233	2.12025	1.27096	0.250322	0.808699	1.58648	0.613773	0.66194	0.640766	0.985143	0.923117	-0.0363926	0.342683	0.498034	3.65085	0.109888	3.69725	0.183074	2.56084	0.847803	5.69337	687.842	0.06248	19.4475	3529.28	0.86221	14.2791	103.674	1253.02
74.nii.gz	29.3843	49.4956	3.20647e+08	2.78741	11.5013	7.16966	85.2897	39.0037	7.01236	36.9218	22.5123	62.7774	4.56795	1039.05	1.51079	3.20647e+08	0.179948	90.6583	18.5591	521.787	35.9022	8.69154	5.86156	0.195895	1.81293	2.42147	2.51711	0.481351	0.414772	0.973218	0.893534	-0.106309	0.660386	0.403041	4.22472	0.0364644	5.22722	0.0811068	3.33195	3.63828	5.12174	49.0135	0.165029	3.3122	53.4444	3.87042	22.2997	15.2694	237.572
75.nii.gz	20.9781	42.9247	8.03483e+08	2.74852	11.0058	3.87968	67.9483	30.8893	6.80779	29.4061	14.3713	53.5769	4.81483	1030.93	0.862165	8.03483e+08	0.17637	75.846	22.6706	336.205	22.8089	9.62316	1.95642	0.659707	1.02475	1.81589	0.891342	0.610297	0.576385	0.987048	0.925962	-0.181077	0.780686	0.486771	4.55513	0.0473826	4.92004	0.122166	3.56332	2.89489	6.07543	65.8175	0.0870601	11.4184	133.336	3.02274	25.0357	47.9921	863.361
76.nii.gz	6.87108	14.2804	3.08733e+11	1.40344	3.81206	4.36095	37.1719	10.4022	2.3331	10.046	2.19848	34.9734	1.62956	1010.41	0.793539	3.08733e+11	0.427	8.9049	6.79108	4.17771	0.6287	1.11076	0.615829	0.286559	0.512867	1.22319	0.351776	0.759786	0.75382	0.990694	0.944135	-0.0484766	0.347271	0.431356	2.58212	0.196847	2.72558	0.285433	2.06123	0.431648	5.66502	13924	0.046044	35.3145	129127	0.436462	7.10333	236.304	1465.78
77.nii.gz	13.0746	27.2628	2.8826e+10	2.23224	7.64264	4.5646	61.7792	19.7188	4.54789	19.0113	6.81422	54.965	3.14053	1019.74	0.919403	2.8826e+10	0.252184	33.9742	12.3014	56.8245	5.16513	3.89633	1.61354	0.413992	0.920529	1.71866	0.762492	0.633835	0.606171	0.989253	0.93278	-0.0677798	0.499145	0.49633	3.425	0.0745326	4.26012	0.158234	2.97142	1.37747	6.05922	1722.02	0.0621198	19.4588	6990.79	1.43519	13.3979	98.261	995.635
78.nii.gz	7.43399	18.5859	1.56395e+10	1.90875	5.72846	5.99297	61.6024	12.5803	3.55081	12.0057	2.37301	59.2293	2.44602	1012.59	1.11785	1.56395e+10	0.312073	21.2323	9.32218	21.0997	2.28626	2.2628	1.4973	0.203577	0.8676	1.67511	0.738855	0.650402	0.625633	0.991479	0.940844	-0.0271983	0.285156	0.488042	3.02172	0.101824	3.76763	0.18674	2.58027	0.940025	5.69196	910.623	0.0597013	21.437	4760.05	0.939003	10.0143	113.512	885.565
79.nii.gz	10.9376	19.9981	3.94357e+10	1.63112	4.55212	4.81425	40.9084	15.175	2.82832	14.6862	5.27238	35.636	1.96249	1015.18	0.916154	3.94357e+10	0.385203	13.4064	6.53424	10.3577	1.31371	1.54127	0.791911	0.320492	0.602023	1.34238	0.425269	0.727861	0.717803	0.988162	0.935147	-0.0555425	0.379673	0.460858	2.5193	0.165827	3.12607	0.284326	2.29859	0.583296	5.67657	2008.26	0.0524829	26.8429	14739.8	0.608064	7.03392	172.736	1005.59
8.nii.gz	9.49809	21.2461	9.58504e+09	1.96445	6.20284	4.11757	40.7953	14.9801	3.65971	14.4041	5.30209	35.4932	2.57494	1014.99	0.832311	9.58504e+09	0.303002	21.8463	6.42916	21.9648	2.10173	2.50295	1.23457	0.339082	0.797681	1.56958	0.595425	0.664317	0.644021	0.981918	0.915971	-0.0526989	0.418447	0.500815	2.47224	0.101932	3.78	0.202569	2.66768	0.93438	5.82731	554.951	0.0596465	20.8467	2819.13	0.967666	7.26505	110.803	601.165
80.nii.gz	8.9993	29.8737	4.5977e+09	2.66651	10.0443	4.93773	61.7836	17.9128	6.5296	15.986	2.21339	59.5702	4.37467	1017.95	1.22757	4.5977e+09	0.193203	72.4911	18.2383	331.759	27.4558	9.0299	2.62604	0.549145	1.13998	1.99418	1.3184	0.598567	0.560899	0.985518	0.924913	-0.114056	0.665143	0.464188	4.07888	0.051077	4.98151	0.125532	3.48065	2.91399	6.29061	319.837	0.072084	16.3552	857.24	2.98118	19.5432	68.8156	862.535
81.nii.gz	23.1357	54.4095	2.32777e+09	3.29624	17.5625	3.38628	99.3173	38.0361	9.95574	36.0459	10.3163	89.0011	7.14124	1038.11	0.605873	2.32777e+09	0.117884	152.829	40.8993	1042.98	32.2284	19.1322	6.47444	0.494951	1.90987	2.5369	2.77188	0.472897	0.404427	0.981402	0.909996	-0.0908813	0.657929	0.389777	6.14281	0.0169098	6.3519	0.0400782	4.12911	6.40165	6.29538	275.622	0.127603	5.65698	254.629	6.14018	43.3389	23.3593	784.094
82.nii.gz	9.75929	18.595	4.75321e+11	1.63201	4.64209	505.088	359.833	13.9681	2.8301	13.5639	1.59624	358.237	1.93428	1013.98	7.09448	4.75321e+11	0.398642	14.8316	11.0043	469.701	6.95583	1.63898	0.889626	0.295944	0.630962	1.38528	0.489752	0.718527	0.707034	0.999831	0.991402	-0.041821	0.342615	0.467317	3.28891	0.171312	3.17344	0.336892	2.30345	0.632151	5.59274	22246	0.0481193	32.0739	184296	0.665428	11.5208	189.582	1899.67
83.nii.gz	16.3613	31.9742	8.70089e+09	2.36989	8.07833	4.62965	62.4858	23.7218	4.96834	22.8722	6.69641	55.7894	3.43582	1023.74	0.853211	8.70089e+09	0.231356	41.1217	18.0366	61.8588	4.50071	3.98497	2.72885	0.186705	1.23223	2.01711	1.20524	0.565641	0.520825	0.982285	0.912701	-0.0180875	0.2679	0.473633	4.20982	0.0562173	4.67441	0.115235	3.00701	1.67845	5.7136	708.746	0.0853705	10.9254	1920.72	1.70773	19.645	52.2922	834.953
84.nii.gz	12.5973	21.6196	6.14004e+09	1.60543	4.64072	4.10445	38.7201	16.693	2.79272	16.2701	9.48028	29.2398	1.97775	1016.7	0.837238	6.14004e+09	0.37272	12.6023	8.10488	7.07095	1.02021	1.46522	0.89496	0.24135	0.660206	1.39957	0.453365	0.706351	0.693301	0.982758	0.920644	-0.036784	0.297842	0.479521	2.82175	0.146241	3.15395	0.2365	2.25802	0.590046	5.57633	353.614	0.0595311	21.3056	2213.96	0.588663	8.57357	123.956	911.563
85.nii.gz	16.2315	30.0074	8.3263e+08	2.24881	7.43189	4.24973	48.2444	22.7334	4.57961	21.7635	10.3817	37.8627	3.12149	1022.75	0.939999	8.3263e+08	0.251263	34.4801	9.30273	33.7568	2.77423	3.0828	2.39732	0.124718	1.16921	1.93328	1.02578	0.57402	0.531601	0.966478	0.882469	-0.0236723	0.308752	0.483564	3.02172	0.0672257	4.3672	0.13264	2.81346	1.37003	5.18356	89.9824	0.113043	6.95842	200.005	1.46481	10.7688	30.7915	258.088
86.nii.gz	8.55596	23.8502	3.112e+11	2.30431	8.36446	5.1705	83.4934	15.5883	4.92511	14.4898	1.83838	81.6551	3.42223	1015.61	1.07645	3.112e+11	0.239157	39.8509	13.8527	93.0533	8.11837	4.87271	1.74057	0.473571	0.927709	1.76283	0.876703	0.639124	0.611462	0.994147	0.950693	-0.0948619	0.589517	0.481968	3.6152	0.0696431	4.38147	0.154239	3.10637	1.65332	6.2388	17375.3	0.0575899	22.8854	72155.6	1.66324	14.7643	117.549	1253.91
87.nii.gz	19.5136	40.3537	2.23858e+09	2.77512	10.56	5.80455	83.4503	29.0052	6.7208	27.5802	11.0258	72.4244	4.50702	1029.04	1.20822	2.23858e+09	0.177771	79.062	20.1907	429.1	30.0329	9.06759	3.54843	0.436063	1.41492	2.16366	1.53652	0.533302	0.479958	0.985133	0.918661	-0.0707326	0.56124	0.453042	4.33704	0.0375537	5.30684	0.0782692	3.50062	3.15401	5.90713	229.994	0.108796	7.3048	375.808	3.28767	21.842	31.8903	522.182
88.nii.gz	11.1096	24.1385	8.62065e+10	2.11834	6.5576	5.15973	69.546	17.2214	4.12671	16.4918	4.25625	65.2898	2.8513	1017.24	0.986366	8.62065e+10	0.27476	28.4787	15.795	35.9188	3.28776	2.96969	1.85924	0.229883	0.994441	1.79836	0.866447	0.616539	0.584646	0.990853	0.937094	-0.0244019	0.295202	0.492534	3.93921	0.0799663	4.16622	0.137269	2.78769	1.20723	5.77667	5563.86	0.066785	16.839	22890.2	1.22684	16.7786	91.0681	1252.11
89.nii.gz	14.8179	39.3737	2.5957e+09	2.95313	11.7492	6.97387	103.192	25.9073	7.80405	23.9888	7.34385	95.8485	5.12998	1025.96	1.43107	2.5957e+09	0.159449	109.616	22.5543	825.703	48.7499	11.8265	4.86069	0.417036	1.60002	2.33928	2.27962	0.514937	0.456972	0.988585	0.930038	-0.0678971	0.55799	0.42822	4.56187	0.0307183	5.63017	0.0663812	3.68599	4.1718	6.07332	252.811	0.102519	8.64232	393.202	4.41847	26.3897	34.4023	589.19
9.nii.gz	7.47895	22.175	2.28744e+11	2.21983	7.85128	3.99856	57.9051	14.6431	4.55405	14.1156	0.271174	57.6339	3.25252	1014.66	0.730557	2.28744e+11	0.247418	33.1748	12.3347	50.8279	3.06401	4.06516	1.49042	0.463437	0.846146	1.69133	0.770724	0.662789	0.63822	0.990095	0.93823	-0.115979	0.628872	0.463821	3.41921	0.0775773	4.17645	0.136337	2.99987	1.38889	6.16309	11491	0.0517187	32.1163	54971.7	1.39237	13.1745	147.063	1306.7
90.nii.gz	11.1674	36.0902	2.47798e+08	2.87302	12.5385	4.53753	65.9903	22.4723	7.91314	20.6522	5.77071	60.2196	5.22396	1022.53	1.17247	2.47798e+08	0.165839	109.573	15.7824	372.23	27.7829	10.15	8.4995	0.0882348	2.20372	2.62147	3.58778	0.439197	0.363259	0.957096	0.867096	-0.16389	0.770183	0.361146	3.91917	0.0353448	5.23291	0.0784063	3.4202	4.66239	4.68272	59.5148	0.251117	2.02749	39.3038	4.46748	20.2321	7.59072	95.1181
91.nii.gz	14.8844	31.068	4.46739e+10	2.42729	8.17339	6.37926	84.0798	22.614	5.17884	21.6598	6.82884	77.2509	3.51792	1022.64	1.16034	4.46739e+10	0.222589	46.1231	17.0864	157.501	11.5823	5.30889	2.41376	0.374922	1.1338	1.93895	1.12088	0.587795	0.548878	0.990954	0.93717	-0.0498142	0.448883	0.482966	4.04508	0.0548241	4.73186	0.102318	3.17303	1.93066	6.06729	3201.3	0.0749403	13.6964	9508.57	1.93523	18.1706	71.6321	1040.17
92.nii.gz	14.3892	25.5884	7.65017e+09	1.93336	6.03261	3.44912	40.2232	19.4427	3.57731	18.9272	3.70456	36.5186	2.54526	1019.45	0.441945	7.65017e+09	0.313105	20.1992	19.5778	24.4721	1.48325	2.75163	0.645352	0.61861	0.510735	1.21296	0.365546	0.765753	0.758001	0.992274	0.950125	-0.223145	0.714713	0.40472	4.36477	0.14505	3.38494	0.292418	2.67887	0.849245	5.9104	524.066	0.071195	29.4859	2304.77	0.883869	19.9374	182.918	3382.52
93.nii.gz	16.9554	56.0417	4.36301e+08	3.59282	23.8845	7.18242	142.698	35.2182	13.6971	31.2478	8.81359	133.885	9.72454	1035.37	1.49956	4.36301e+08	0.0986483	314.765	43.161	3609.55	146.739	28.7178	22.1171	0.129857	3.47801	3.24219	9.91682	0.353187	0.26511	0.975119	0.897306	-0.145515	0.802261	0.269369	6.44164	0.0129338	6.63233	0.0336805	4.22765	12.7087	5.47842	105.236	0.258565	1.81451	40.1499	12.6609	55.4717	7.02457	223.187
94.nii.gz	50.0669	117.92	2.05551e+07	2.43874	10.4099	3.8293	123.406	68.3497	17.3336	62.8411	44.2055	79.2003	7.83927	1068.62	1.53328	2.05551e+07	0.228395	579.252	70.115	6415.12	218.371	29.854	45.54	-0.333743	4.55	0.618223	5.615	0.394634	0.32974	0.894532	0.825947	-0.843138	0.914287	0.284316	7.58	0.366	1.62219	0.395	0.742193	18.8485	3.19716	7	0.388889	0.555556	4.11111	23.8302	60.5	3.33333	201.5
95.nii.gz	9.67496	24.3054	4.40989e+10	2.24829	7.34533	5.65968	66.3932	16.3612	4.67694	15.3347	1.83798	64.5552	3.18118	1016.38	1.1721	4.40989e+10	0.25494	37.1636	14.4509	54.0947	5.38296	3.48646	2.71057	0.125294	1.20787	2.01341	1.24439	0.574156	0.531517	0.986914	0.92519	-0.0102954	0.17573	0.47368	3.77584	0.0664146	4.47215	0.135801	2.87479	1.54926	5.63056	3171.09	0.0742836	13.6632	10883.1	1.54409	15.6731	69.579	854.424
96.nii.gz	26.9834	61.9978	6.10657e+08	3.3383	20.9545	2.80417	95.6187	43.232	11.1607	41.6163	20.4489	75.1698	8.4147	1043.32	0.529889	6.10657e+08	0.10977	181.389	30.9388	1391.79	44.4519	23.6696	5.0374	0.648325	1.7055	2.3672	2.11863	0.492189	0.427896	0.981619	0.909358	-0.183728	0.838983	0.413418	5.12585	0.019699	6.05427	0.0509931	4.14337	7.17674	5.94838	84.6827	0.15095	4.41252	61.5811	7.22681	33.5633	16.9323	373.87
97.nii.gz	8.37113	19.3894	2.70147e+10	1.90682	5.66827	6.09526	64.1082	13.4864	3.52639	12.8312	2.79714	61.3111	2.38251	1013.5	1.21532	2.70147e+10	0.317631	21.4135	10.2189	20.9272	2.57104	2.14812	1.45217	0.192796	0.862973	1.65953	0.704452	0.649126	0.625042	0.991692	0.941019	-0.0184965	0.235887	0.496875	3.16936	0.10812	3.72272	0.223464	2.52781	0.900072	5.62489	1545.2	0.0587527	21.2789	8353.7	0.944	11.1845	113.93	1034.94
98.nii.gz	11.494	30.4888	1.91817e+09	2.61612	9.90471	4.51406	60.9547	20.1589	6.13583	18.8528	5.74918	55.2055	4.21102	1020.19	1.06761	1.91817e+09	0.19665	62.8012	12.5691	145.135	12.8183	5.92531	4.18387	0.171923	1.52424	2.27121	1.84426	0.52138	0.465258	0.973752	0.89551	-0.0243525	0.324591	0.438936	3.48331	0.0426098	5.10773	0.091448	3.22421	2.5273	5.67161	193.341	0.104905	7.96413	362.426	2.63378	15.153	32.8882	339.225
99.nii.gz	8.03349	16.1182	8.72261e+09	1.54721	4.17977	4.42633	33.2912	11.8743	2.55966	11.5455	2.0844	31.2068	1.75258	1011.88	0.782501	8.72261e+09	0.401289	10.9101	8.37345	6.0511	0.759537	1.28067	0.765963	0.251262	0.60115	1.32031	0.40269	0.725084	0.715812	0.985143	0.927083	-0.0354741	0.304007	0.473369	2.87137	0.172988	2.9935	0.316953	2.18369	0.511657	5.54104	456.91	0.0536342	25.4074	3418.58	0.526315	8.73189	147.028	1198.64
[truncated: 5,000 more columns]

## Sheet: rad_features_ACE_intra
ID	intra_exponential_firstorder_10Percentile_ACE	intra_exponential_firstorder_90Percentile_ACE	intra_exponential_firstorder_Energy_ACE	intra_exponential_firstorder_Entropy_ACE	intra_exponential_firstorder_InterquartileRange_ACE	intra_exponential_firstorder_Kurtosis_ACE	intra_exponential_firstorder_Maximum_ACE	intra_exponential_firstorder_Mean_ACE	intra_exponential_firstorder_MeanAbsoluteDeviation_ACE	intra_exponential_firstorder_Median_ACE	intra_exponential_firstorder_Minimum_ACE	intra_exponential_firstorder_Range_ACE	intra_exponential_firstorder_RobustMeanAbsoluteDeviation_ACE	intra_exponential_firstorder_RootMeanSquared_ACE	intra_exponential_firstorder_Skewness_ACE	intra_exponential_firstorder_TotalEnergy_ACE	intra_exponential_firstorder_Uniformity_ACE	intra_exponential_firstorder_Variance_ACE	intra_exponential_glcm_Autocorrelation_ACE	intra_exponential_glcm_ClusterProminence_ACE	intra_exponential_glcm_ClusterShade_ACE	intra_exponential_glcm_ClusterTendency_ACE	intra_exponential_glcm_Contrast_ACE	intra_exponential_glcm_Correlation_ACE	intra_exponential_glcm_DifferenceAverage_ACE	intra_exponential_glcm_DifferenceEntropy_ACE	intra_exponential_glcm_DifferenceVariance_ACE	intra_exponential_glcm_Id_ACE	intra_exponential_glcm_Idm_ACE	intra_exponential_glcm_Idmn_ACE	intra_exponential_glcm_Idn_ACE	intra_exponential_glcm_Imc1_ACE	intra_exponential_glcm_Imc2_ACE	intra_exponential_glcm_InverseVariance_ACE	intra_exponential_glcm_JointAverage_ACE	intra_exponential_glcm_JointEnergy_ACE	intra_exponential_glcm_JointEntropy_ACE	intra_exponential_glcm_MaximumProbability_ACE	intra_exponential_glcm_SumEntropy_ACE	intra_exponential_glcm_SumSquares_ACE	intra_exponential_gldm_DependenceEntropy_ACE	intra_exponential_gldm_DependenceNonUniformity_ACE	intra_exponential_gldm_DependenceNonUniformityNormalized_ACE	intra_exponential_gldm_DependenceVariance_ACE	intra_exponential_gldm_GrayLevelNonUniformity_ACE	intra_exponential_gldm_GrayLevelVariance_ACE	intra_exponential_gldm_HighGrayLevelEmphasis_ACE	intra_exponential_gldm_LargeDependenceEmphasis_ACE	intra_exponential_gldm_LargeDependenceHighGrayLevelEmphasis_ACE
1.nii.gz	8.30946	16.8979	7502691391	1.75231	3.69779	12.5944	46.2979	12.2524	3.07834	11.1955	1.95309	44.3448	1.6373	1012.26	2.5733	7502691391	0.385984	22.9274	9.69868	127.986	14.9387	3.50927	0.830214	0.617867	0.583348	1.35295	0.487062	0.7407	0.731447	0.992086	0.948691	-0.151847	0.638381	0.439307	3.0048	0.178945	3.2554	0.340269	2.51157	1.08487	5.80396	352.67	0.0481658	31.3307	2826.17	1.0412	9.72767	194.899	1654.57
10.nii.gz	8.92378	19.2165	157074000000	1.84616	5.27193	21.0041	132.567	13.7851	3.30853	13.0952	3.56442	129.002	2.24495	1013.79	2.04563	157074000000	0.333329	19.9454	10.8935	81.1358	5.62453	2.46274	1.13729	0.368167	0.721969	1.49983	0.613235	0.691074	0.675484	0.998465	0.974697	-0.0629323	0.444059	0.485709	3.24994	0.121446	3.57288	0.250891	2.58423	0.900008	5.8605	8276.4	0.054155	25.6343	50942	0.898495	11.5468	155.479	1479.63
100.nii.gz	10.326	24.2624	64544141302	2.2015	7.02333	73.8727	258.696	16.943	4.45581	16.1643	2.72988	255.966	3.01721	1016.96	3.70716	64544141302	0.263765	38.9399	15.7217	632.57	21.1811	4.46456	1.67897	0.452767	0.866726	1.67881	0.923499	0.654048	0.630678	0.999391	0.983911	-0.0885807	0.558569	0.490253	3.87625	0.0812272	4.19868	0.148939	2.99024	1.53588	6.18235	3597.04	0.0576366	22.5138	16461.3	1.61627	16.7063	125.642	1666.9
101.nii.gz	13.0988	34.7481	6791512678	2.7874	10.9811	21.1672	179.692	23.0722	7.18801	21.1526	5.47183	174.22	4.63994	1023.12	2.60113	6791512678	0.181578	103.978	17.5642	1364.22	67.0381	10.3598	5.43338	0.311403	1.63143	2.37255	2.75954	0.51466	0.457903	0.995751	0.957236	-0.0345605	0.402934	0.433682	4.04132	0.0371425	5.42324	0.0848523	3.48474	3.94829	6.01649	565.813	0.0872091	10.3739	1178.08	4.1987	21.1432	46.6705	590.79
102.nii.gz	12.8484	24.5417	6.00427e+08	1.97647	6.62045	3.94592	39.6571	18.3242	3.80193	17.4195	8.77605	30.881	2.74992	1018.34	0.816677	6.00427e+08	0.29301	22.4186	10.729	22.0491	2.24433	2.65763	1.5565	0.261876	0.896452	1.69865	0.744799	0.642712	0.615995	0.971365	0.896427	-0.0521872	0.420264	0.486513	3.23306	0.089305	3.90678	0.160101	2.68306	1.05353	5.59392	42.1572	0.0728103	14.8359	169.653	1.01556	10.9724	81.7703	777.245
103.nii.gz	7.5482	17.2888	665322000000	1.81775	4.63769	183.247	332.262	12.2169	3.51086	11.1124	0.332769	331.929	2.03078	1012.24	8.738	665322000000	0.351434	40.3454	9.36896	3044.47	77.1763	4.87555	1.94605	0.429295	0.767658	1.58091	1.35343	0.696088	0.680564	0.999583	0.988931	-0.0646374	0.447561	0.467593	2.93881	0.137296	3.51087	0.222305	2.54768	1.7054	5.8222	34128.8	0.0525598	27.6381	228198	1.715	10.3525	175.159	1255.63
104.nii.gz	11.2747	22.3401	11584533167	1.91368	5.67318	9.32928	74.4336	16.4215	3.48397	15.8706	5.03115	69.4025	2.38137	1016.43	1.43788	11584533167	0.318361	21.5345	8.30795	51.5501	4.87841	2.7213	1.07652	0.43283	0.716477	1.48679	0.558999	0.691194	0.675707	0.994657	0.953655	-0.0830739	0.509048	0.487055	2.81011	0.114328	3.67034	0.185854	2.67572	0.949457	5.9508	639.969	0.0570739	23.0858	3569.78	0.950556	8.7395	144.565	1038.6
11.nii.gz	9.505	19.3899	38695652386	1.81883	4.95128	284.64	317.869	14.1937	3.422	13.2085	2.61969	315.249	2.11004	1014.21	8.47287	38695652386	0.367168	31.0411	11.6728	1080.1	32.0245	3.48729	1.66126	0.354968	0.747299	1.56568	1.09973	0.698373	0.682706	0.99961	0.988691	-0.0600185	0.431909	0.46391	3.34908	0.148215	3.52598	0.311885	2.55806	1.28714	5.74898	1843.26	0.0489981	30.3812	13812.5	1.31946	12.4569	165.949	1629.42
12.nii.gz	9.29453	23.2387	2892773107	2.23094	7.26462	4.59922	53.3192	16.0529	4.44387	15.3417	2.87283	50.4464	3.11953	1016.07	0.794215	2892773107	0.251436	32.4028	14.9626	59.8995	4.42647	3.82657	1.52523	0.429405	0.889852	1.68664	0.72797	0.642307	0.616224	0.987968	0.929685	-0.0821654	0.538062	0.493529	3.793	0.0759649	4.21854	0.137822	2.96797	1.33795	6.0715	180.957	0.0645814	18.371	704.524	1.39207	15.081	97.5696	1262.73
13.nii.gz	7.03718	14.0168	1367915233	1.52407	3.55918	4.63683	26.0599	10.3573	2.36999	10.3509	0.384209	25.6756	1.50455	1010.36	-0.17457	1367915233	0.401677	10.3894	6.82217	3.85219	-0.00499232	1.05631	0.71537	0.189816	0.584298	1.27339	0.371497	0.728619	0.720926	0.981282	0.918817	-0.0455692	0.31861	0.479562	2.59554	0.181752	2.83657	0.263565	2.05782	0.442921	5.4511	76.5582	0.057133	22.9155	538.248	0.488971	7.07164	137.885	956.839
14.nii.gz	8.68383	20.0375	61111095099	1.96974	5.84192	70.9306	180.234	14.0891	3.75861	13.2848	2.60348	177.631	2.44879	1014.1	4.5995	61111095099	0.316866	31.4803	11.7176	677.707	27.2714	3.74448	1.75719	0.361604	0.840402	1.66149	1.04712	0.66636	0.645271	0.998765	0.978434	-0.0538027	0.426163	0.482948	3.34973	0.10855	3.84972	0.236389	2.71872	1.37542	5.88823	3277.16	0.0551496	24.2864	18829.2	1.34375	12.407	134.43	1315.26
15.nii.gz	7.13289	22.425	163612000000	2.26467	8.50163	31.0735	215.542	14.2492	4.91238	13.1886	1.8658	213.677	3.47483	1014.27	2.18236	163612000000	0.242789	40.9695	12.3302	591.839	20.0739	5.45187	1.42706	0.585021	0.777249	1.63527	0.819558	0.687439	0.666475	0.999274	0.983023	-0.163006	0.719233	0.444798	3.36512	0.0845278	4.17034	0.175883	3.10165	1.71973	6.35834	7559.31	0.0475306	38.2083	38613.4	1.72278	12.9763	178.487	1473.62
16.nii.gz	9.12934	19.7329	83354124406	1.88956	5.40013	6.47911	66.3917	14.0047	3.39418	13.4219	1.62311	64.7686	2.28709	1014.01	1.17644	83354124406	0.329647	19.9629	11.3121	27.1606	2.97392	2.30294	1.26435	0.291085	0.792469	1.58525	0.633451	0.669287	0.649025	0.993724	0.949042	-0.0380761	0.350355	0.490144	3.32452	0.116712	3.69068	0.250334	2.58042	0.891821	5.7302	4476.59	0.0552215	23.9477	26723.2	0.898789	11.8432	139.784	1402.34
17.nii.gz	11.2514	22.7954	515829000000	2.02887	5.86428	253.466	378.892	16.9579	4.0401	16.015	3.18266	375.71	2.46512	1016.98	10.38	515829000000	0.307845	54.3108	16.0306	7065.09	137.459	6.27526	2.76513	0.388208	0.929589	1.73896	1.89654	0.650162	0.626367	0.999545	0.98819	-0.04478	0.39447	0.48829	3.89269	0.102843	3.95943	0.166507	2.74546	2.2601	5.83706	29296.2	0.0587401	21.9048	153536	2.26113	17.3484	128.06	1674.97
18.nii.gz	7.45305	16.5302	171677000000	1.65837	4.78691	185.082	252.217	11.8175	2.85883	11.4942	1.12977	251.088	1.99736	1011.82	4.17554	171677000000	0.370886	14.4545	8.40608	189.748	4.02317	1.76782	0.738261	0.410426	0.555282	1.30029	0.428596	0.746876	0.738574	0.999719	0.989385	-0.0950441	0.511907	0.437228	2.85459	0.159302	3.1274	0.285518	2.38041	0.626519	5.8806	7488.64	0.0446582	37.2523	62193.1	0.660085	8.77529	226.413	1664.82
19.nii.gz	6.78733	14.314	265450000000	1.4563	3.71673	92.9554	168.182	10.2541	2.48267	9.6507	0.2778	167.905	1.58682	1010.26	4.97059	265450000000	0.43393	13.9804	6.66185	174.594	8.95924	1.76444	0.758261	0.398595	0.517651	1.26721	0.488877	0.766023	0.759341	0.999357	0.985382	-0.0745558	0.432069	0.410527	2.53186	0.215247	2.78002	0.363416	2.12989	0.630676	5.70308	11206	0.0430857	39.4004	112859	0.643166	7.09559	252.331	1372.05
2.nii.gz	10.302	23.2647	6652912212	2.06408	6.65217	7.93971	72.5714	16.145	4.10879	15.2654	5.55313	67.0182	2.83578	1016.16	1.42494	6652912212	0.292405	29.2364	8.19411	75.3198	7.07519	3.4778	1.52789	0.389902	0.860546	1.68172	0.781377	0.655385	0.631366	0.99251	0.945216	-0.0674934	0.47977	0.482804	2.77605	0.0943646	4.02124	0.196784	2.83826	1.25142	5.96692	366.226	0.056841	23.6812	1883.97	1.22679	8.69378	116.594	742.401
20.nii.gz	8.88858	16.5679	10383011915	1.52342	3.87858	5.8961	38.5349	12.5559	2.5023	12.0516	3.28199	35.2529	1.68715	1012.56	1.09989	10383011915	0.424502	10.7797	9.21038	9.3265	1.26906	1.35156	0.78704	0.264228	0.597166	1.34156	0.428322	0.729908	0.720144	0.988253	0.935676	-0.0377292	0.313404	0.458994	3.01152	0.188676	3.00033	0.365842	2.19035	0.53465	5.58508	483.789	0.0477722	32.7151	4298.93	0.526081	9.63602	173.958	1529.15
21.nii.gz	6.59478	17.8044	239518000000	1.94254	5.7189	456.001	307.785	11.9139	3.7996	10.9141	0.23051	307.555	2.42431	1011.94	14.3851	239518000000	0.317844	45.7978	9.11173	9883.54	144.585	5.07014	1.94428	0.443887	0.781709	1.58534	1.33052	0.684095	0.666129	0.999534	0.987826	-0.0689979	0.474405	0.476097	2.88622	0.115679	3.71108	0.186168	2.67775	1.7536	5.95557	12406	0.0530395	26.59	74344.1	1.89326	10.2016	154.227	1075.48
22.nii.gz	8.76618	19.0796	17386990134	1.8727	5.42729	8.13041	63.871	13.576	3.39655	12.7544	3.00878	60.8622	2.23527	1013.59	1.4611	17386990134	0.333408	20.6232	10.5424	28.0464	3.45803	2.18259	1.50794	0.182775	0.862261	1.67416	0.760745	0.65268	0.628895	0.99145	0.94127	-0.0186538	0.235431	0.490628	3.22082	0.116139	3.7077	0.249752	2.50858	0.922632	5.6431	951.379	0.0562148	23.7764	5642.59	0.920439	11.2735	115.299	1096.34
23.nii.gz	7.46561	24.2872	16526030438	2.43828	8.54675	27.5531	151.694	15.1313	5.66237	13.3724	2.3924	149.302	3.60315	1015.16	3.08066	16526030438	0.230021	66.4961	12.6094	865.604	39.4189	6.06331	4.15717	0.185734	1.41118	2.21779	2.15607	0.550051	0.50137	0.995851	0.958236	-0.0161059	0.249435	0.44952	3.48321	0.0563211	4.79349	0.113956	3.08281	2.55512	5.77793	1240.01	0.0773269	12.8557	3688.61	2.72998	15.0758	60.4757	564.456
24.nii.gz	8.12162	19.2343	16257533566	1.95878	5.63246	119.111	175.516	13.3934	3.88681	12.3259	2.8622	172.653	2.40544	1013.41	7.02147	16257533566	0.321204	41.5945	10.5386	1801.91	58.3306	4.61709	2.6401	0.273331	0.95213	1.77695	1.72824	0.645535	0.620531	0.998147	0.97525	-0.0306025	0.317755	0.485045	3.16928	0.109674	3.84492	0.226141	2.64372	1.8143	5.68224	913.328	0.057696	22.2166	5084.66	1.75748	11.8701	112.031	952.53
25.nii.gz	7.00719	15.8606	52018533666	1.62575	4.53496	224.249	241.49	11.1273	2.93135	10.318	2.22646	239.264	1.91096	1011.14	6.77017	52018533666	0.381611	18.542	7.67653	517.505	14.0882	2.08966	1.05748	0.327631	0.649423	1.4248	0.633553	0.717326	0.705357	0.999572	0.987155	-0.0492425	0.372761	0.463386	2.72369	0.15774	3.1706	0.242613	2.31983	0.786785	5.73657	2573.6	0.0505827	29.3626	19416	0.813757	8.23004	172.982	1102.27
26.nii.gz	8.04367	20.5991	88547880095	2.10029	6.47729	5.72258	61.5592	13.8605	4.02298	12.9628	0.739996	60.8192	2.69284	1013.87	1.13452	88547880095	0.284903	28.0993	11.3949	50.7826	5.13417	3.23714	1.62955	0.330312	0.913423	1.72539	0.791036	0.638298	0.611235	0.990727	0.937959	-0.0478436	0.412255	0.49124	3.31554	0.089551	4.07521	0.19782	2.81507	1.21667	5.87059	5263.39	0.061102	19.6959	24541.8	1.22599	11.9385	112.451	1080.57
27.nii.gz	7.99118	21.088	7717616523	2.11509	6.88472	6.92247	64.1852	13.915	4.29725	12.6162	2.74034	61.4448	2.86341	1013.93	1.47358	7717616523	0.278771	32.3364	11.7609	91.6523	10.1019	4.21254	1.54102	0.464556	0.867944	1.68894	0.783313	0.652908	0.62886	0.99126	0.940987	-0.0849545	0.545225	0.486883	3.33056	0.0870272	4.1111	0.180322	2.92539	1.43839	6.03146	462.209	0.0615704	19.5877	2092.73	1.38795	12.1621	104.234	979.59
28.nii.gz	8.1819	21.3353	651846000000	2.15388	6.77065	107.561	333.841	14.3046	4.53843	12.9398	1.50275	332.339	2.80827	1014.33	5.78001	651846000000	0.279267	50.3539	12.2552	2241.23	66.955	6.03275	2.21624	0.462535	0.922739	1.77027	1.35897	0.651842	0.627035	0.999516	0.986684	-0.0758653	0.517314	0.475177	3.36171	0.0896626	4.15336	0.191337	2.94596	2.06225	6.08124	34819.3	0.0549582	25.0766	176932	2.09712	13.3827	135.083	1210.92
29.nii.gz	8.06302	17.5906	1295856832	1.71356	4.92064	4.53421	31.3496	12.516	2.9525	12.0827	4.72464	26.6249	2.04701	1012.52	0.906236	1295856832	0.354763	14.5421	9.47968	8.94273	1.04561	1.57334	1.10289	0.175923	0.738987	1.5068	0.553154	0.682879	0.666096	0.979203	0.912383	-0.0266042	0.271743	0.493143	3.0597	0.135767	3.35031	0.270484	2.32742	0.669058	5.52164	74.5712	0.0589962	22.4613	448.421	0.682543	9.87342	111.125	977.171
3.nii.gz	6.722	15.4538	141567000000	1.64253	4.4395	101.445	172.537	10.9447	2.81589	10.5581	0.293183	172.243	1.88874	1010.95	4.60393	141567000000	0.376941	16.1434	7.53699	223.394	9.21206	2.06837	0.830428	0.426895	0.554537	1.29525	0.521252	0.74962	0.742029	0.999341	0.984779	-0.0983628	0.517571	0.436278	2.6884	0.164322	3.10825	0.250511	2.38508	0.724699	5.91122	6365.35	0.0459539	35.0351	52212.4	0.733598	7.94901	226.553	1488.52
30.nii.gz	8.04489	15.7205	289465000000	1.56164	3.73216	339.059	226.044	11.8176	2.70165	11.09	1.78193	224.263	1.57858	1011.83	12.1458	289465000000	0.413886	26.6235	8.8064	2883.71	62.8772	3.53662	1.06415	0.537262	0.456686	1.17582	0.84384	0.802987	0.797803	0.999547	0.990492	-0.186664	0.623952	0.346206	2.86152	0.220975	2.8121	0.375789	2.26102	1.15019	5.47166	20765.9	0.0734466	42.3219	117020	1.16112	9.37733	319.453	2452.69
31.nii.gz	6.40809	17.5536	107435000000	1.90265	5.67514	262.7	286.58	11.6018	3.82055	10.4543	0.878938	285.702	2.3816	1011.62	9.87948	107435000000	0.334597	41.5077	8.61087	5327.03	93.9457	4.74372	2.2063	0.365335	0.838916	1.67591	1.49879	0.675679	0.655203	0.999386	0.986107	-0.047876	0.395644	0.467001	2.82427	0.123284	3.71272	0.22214	2.6342	1.7375	5.8158	5409.76	0.0515308	28.1054	35126.3	1.71379	9.67675	154.695	970.924
32.nii.gz	9.43015	35.7932	103767000000	3.01521	12.4467	104.945	336.693	21.4032	9.62068	17.5089	2.25649	334.436	5.43347	1021.55	7.4025	103767000000	0.163471	299.428	28.0997	85244	1165.97	33.4709	14.4389	0.39691	2.0398	2.6411	10.2479	0.50044	0.441842	0.997314	0.972434	-0.0527177	0.50826	0.404394	4.83129	0.0309944	5.907	0.0795815	3.86356	11.9775	6.35462	8212.58	0.0825925	12.843	16254.7	12.061	34.9473	52.3556	812.687
33.nii.gz	4.64116	13.7475	16548731676	1.68592	4.62758	10.1702	54.9707	8.76957	2.96395	7.98776	1.112	53.8587	1.96517	1008.78	1.76739	16548731676	0.392688	15.9632	5.13829	16.3461	2.13875	1.59503	1.24061	0.124839	0.757095	1.57569	0.664753	0.685299	0.666606	0.99026	0.93978	-0.012731	0.172243	0.469953	2.24715	0.16014	3.33164	0.329001	2.2885	0.70891	5.42046	798.724	0.049116	32.1575	6385.9	0.724503	5.8304	150.005	662.462
34.nii.gz	8.90736	25.8098	103980000000	2.50203	8.31263	232.014	381.832	17.1076	6.33949	14.8513	1.62815	380.204	3.56251	1017.19	11.6858	103980000000	0.227668	177.723	18.9154	70655.6	922.247	21.3859	8.6529	0.42466	1.30345	2.08256	6.94137	0.602609	0.567241	0.998771	0.984179	-0.0841452	0.578265	0.461364	3.96636	0.0609156	4.82824	0.142482	3.35506	7.5097	6.27523	6084.05	0.0605414	21.9098	22879.3	7.20802	22.6102	101.421	1112.37
35.nii.gz	8.53793	25.9776	150809000000	2.47454	8.70235	183.423	365.014	16.49	5.88649	14.6871	1.41944	363.594	3.71765	1016.53	7.99216	150809000000	0.224744	90.5838	15.9107	13777.3	224.88	10.5051	4.21418	0.427394	1.20892	2.04078	2.7428	0.59365	0.555764	0.999286	0.984328	-0.0660283	0.513984	0.467085	3.78655	0.059137	4.77395	0.135204	3.26478	3.67981	6.16048	9268.15	0.0635053	19.1001	32799.9	3.69098	18.0654	94.2699	1005.28
36.nii.gz	10.7871	23.708	15888290628	2.08347	6.99725	3.86877	46.0134	16.8732	4.05937	16.3268	5.95547	40.0579	2.89498	1016.89	0.748065	15888290628	0.275491	26.1614	9.21908	43.2552	3.15925	3.71377	0.858417	0.625024	0.6165	1.34291	0.454346	0.727148	0.715291	0.989861	0.940447	-0.211472	0.72942	0.446788	2.91636	0.10684	3.76065	0.185967	2.90462	1.14305	5.85623	1354.96	0.0881851	28.5214	4232.92	1.12017	9.45916	186.103	1491.93
37.nii.gz	13.1053	22.894	139014000000	1.78491	5.29794	3.84934	39.9942	17.9017	3.10442	17.6971	4.41897	35.5752	2.14452	1017.91	0.48718	139014000000	0.345349	15.805	16.9947	16.1543	1.08657	2.09495	0.732714	0.481421	0.56407	1.27332	0.394728	0.74409	0.734746	0.989017	0.93915	-0.143325	0.565125	0.434647	4.08095	0.150093	3.2979	0.29417	2.50608	0.706915	5.60827	10987.9	0.0818985	31.9582	46333.8	0.713359	17.324	218.438	3526.28
38.nii.gz	39.5631	80.0662	10315579841	3.80896	20.7246	4.47211	146.511	58.7484	13.4211	56.8517	8.73445	137.777	8.90249	1058.9	0.516693	10315579841	0.0878172	310.5	131.602	5976.79	67.43	36.0922	12.308	0.489973	2.58277	2.83732	5.19317	0.4311	0.351734	0.98619	0.922995	-0.130627	0.690437	0.288979	11.2096	0.0140221	7.06837	0.0299058	4.51226	12.1001	6.47759	1680.47	0.18266	7.57499	807.918	12.5696	139.781	35.852	4442.83
39.nii.gz	11.6007	18.7536	7450346291	1.34292	3.81431	2.74076	24.5277	15.1203	2.20436	15.1724	6.14318	18.3845	1.61359	1015.12	0.181573	7450346291	0.438052	7.40477	6.83178	3.30379	0.211176	1.14645	0.374884	0.506957	0.351678	0.967359	0.243068	0.827992	0.826482	0.978367	0.930434	-0.187207	0.585296	0.331722	2.57659	0.242413	2.4286	0.327868	2.01269	0.380333	5.21893	568.978	0.0786968	36.9905	3167.12	0.382441	6.84163	301.766	2032.53
4.nii.gz	8.789	20.5455	2805172721	1.96026	6.06686	3.96676	36.375	14.221	3.6762	13.5419	4.59545	31.7795	2.59986	1014.23	0.827325	2805172721	0.30001	21.8679	11.9902	24.4018	2.37307	2.72107	1.17446	0.397103	0.771352	1.54537	0.575134	0.673139	0.653959	0.982752	0.918556	-0.0726473	0.487195	0.492949	3.40635	0.09978	3.80025	0.206898	2.7202	0.973883	5.89313	169.592	0.0621899	19.8412	818.127	0.964537	12.154	116.359	1228.64
40.nii.gz	8.81702	23.5957	108546000000	2.29649	7.4806	37.8676	226.102	15.6	4.91269	14.3241	1.07173	225.03	3.15859	1015.62	3.12775	108546000000	0.254009	48.4902	13.836	833.644	34.632	5.56443	2.47868	0.38367	1.05624	1.89276	1.35687	0.613732	0.580648	0.998857	0.978107	-0.0534684	0.452396	0.479696	3.61449	0.0739645	4.44324	0.172083	3.0358	2.01078	6.02678	6444.32	0.0612392	20.2571	26729.9	2.01529	15.0298	101.144	1080.92
41.nii.gz	21.6877	78.3865	16965215293	4.07647	30.2511	6.06321	228.01	47.2842	18.2385	43.1396	7.32216	220.688	12.7704	1047.55	1.28525	16965215293	0.0700374	557.821	99.2107	32032.4	744.617	77.2109	12.2756	0.72563	2.38339	2.79451	6.25117	0.466488	0.397062	0.994177	0.952228	-0.21246	0.871537	0.324238	9.10908	0.0120312	7.30857	0.0295514	4.96532	22.3716	6.96783	2426.36	0.156945	11.797	1082.78	22.2973	102.6	48.9486	3172.63
42.nii.gz	9.79565	18.955	11168669043	1.66807	4.51884	4.58422	32.3234	13.8714	2.89463	13.1562	4.71892	27.6045	1.94026	1013.88	1.03442	11168669043	0.393802	14.1419	11.3526	18.4267	2.49218	2.12928	0.546657	0.591609	0.454625	1.13847	0.326512	0.787006	0.781839	0.989325	0.944415	-0.208747	0.670995	0.38337	3.31012	0.19984	3.01907	0.386358	2.43199	0.668983	5.51173	834.881	0.0768414	37.4913	4278.66	0.653623	11.4137	252.008	2656.47
43.nii.gz	18.4725	35.9735	19678359464	2.51985	9.04545	5.95593	80.8102	26.6238	5.54312	25.7783	10.4332	70.3769	3.76474	1026.65	1.14015	19678359464	0.21035	53.2602	15.8583	283.576	19.6936	6.86565	2.14043	0.525207	1.02865	1.81503	1.01831	0.621667	0.587001	0.990892	0.939486	-0.132173	0.612975	0.453202	3.83105	0.0609	4.71274	0.122702	3.28476	2.25152	5.99344	1988.76	0.106522	20.4769	3927.24	2.234	16.7858	106.282	1421.65
44.nii.gz	10.9502	17.6942	26359002720	1.32894	3.63639	3.86955	28.5917	14.2171	2.16413	14.0154	7.66665	20.925	1.51456	1014.22	0.647597	26359002720	0.466816	7.58778	5.81585	4.85072	0.616633	1.18584	0.369074	0.525754	0.349105	0.961029	0.239938	0.828734	0.827444	0.985969	0.942288	-0.192173	0.599411	0.332028	2.36889	0.263346	2.43556	0.429918	2.03314	0.388729	5.25532	2004.57	0.0782271	37.1042	11962.2	0.37997	5.91922	323.721	1797.76
45.nii.gz	19.4809	49.9512	12772908978	3.11298	12.8393	18.4799	196.5	31.8033	10.3543	27.4356	11.6561	184.844	5.958	1031.92	2.89125	12772908978	0.157671	234.819	29.9435	13326.4	450.795	32.1523	6.25452	0.674259	1.45958	2.21512	3.98536	0.578025	0.533346	0.996094	0.965101	-0.197868	0.793387	0.410711	4.84447	0.0433175	5.61087	0.0990505	3.93224	9.6017	6.40434	1337.37	0.111494	19.6612	1891.27	9.4808	32.93	89.4934	1607.72
46.nii.gz	17.5319	56.2579	3916576287	3.55894	19.0202	8.609	167.025	34.7371	12.6515	31.4055	7.4559	159.569	8.23169	1034.88	1.81131	3916576287	0.106676	299.754	45.059	6003.34	241.614	29.9724	19.0551	0.223027	3.11606	3.19283	9.27547	0.382741	0.299701	0.984076	0.919412	-0.0346284	0.455693	0.302159	6.50611	0.0123178	6.99771	0.0296759	4.28111	12.2569	6.20216	526.635	0.144007	4.60833	390.112	12.0592	53.7971	18.5915	573.266
47.nii.gz	7.3216	24.9449	495942000000	2.4863	8.72694	145.665	310.69	15.2242	6.03133	13.2317	0.579616	310.111	3.72436	1015.27	7.25265	495942000000	0.225646	94.7379	14.1955	11267.5	196.967	10.6908	4.16082	0.439151	1.20724	2.05395	2.69573	0.597774	0.560391	0.999024	0.981741	-0.0705264	0.5342	0.4611	3.54443	0.0610774	4.78977	0.118386	3.2935	3.71292	6.2217	29228.5	0.060749	21.5254	108566	3.85197	16.3987	100.426	886.778
48.nii.gz	9.20932	17.2868	151766000000	1.58066	3.96605	209.081	197.333	12.9084	2.71401	12.1837	5.41106	191.922	1.70451	1012.92	7.43362	151766000000	0.431045	18.1001	4.85087	526.987	16.9298	2.42612	0.769684	0.518486	0.471497	1.19421	0.534475	0.789246	0.783451	0.999516	0.988368	-0.17129	0.602285	0.3705	2.10636	0.229959	2.90084	0.429843	2.30826	0.79895	5.39249	11019.7	0.0744975	39.5997	63760.2	0.812176	5.22553	290.943	1230.26
49.nii.gz	6.32083	12.2984	471582000000	1.12142	2.8846	1041.85	284.141	9.06179	1.99702	8.56532	2.57721	281.564	1.25887	1009.07	18.1148	471582000000	0.568099	11.9306	5.57545	957.468	19.8893	1.50021	0.47341	0.517947	0.297364	0.923779	0.37975	0.860311	0.858462	0.999864	0.994912	-0.187608	0.550369	0.263039	2.30624	0.395925	2.02376	0.59654	1.68424	0.493405	4.72294	43203.7	0.0932832	48.0676	263112	0.526641	5.86813	418.464	1963.67
5.nii.gz	11.1322	23.0771	6342320618	2.01281	6.23893	6.07074	59.6155	17.1594	3.72176	16.8185	6.87866	52.7369	2.60625	1017.17	0.856271	6342320618	0.293371	23.0952	9.76925	39.5391	2.43437	2.84925	1.02379	0.470628	0.691539	1.46584	0.541613	0.700318	0.685703	0.991872	0.944375	-0.110815	0.584947	0.476415	3.05144	0.109242	3.73483	0.228489	2.76242	0.968258	6.0623	341.514	0.0557119	24.0291	1798.36	1.01218	9.66998	139.586	1239.9
50.nii.gz	11.1897	19.1775	13856677407	1.48573	3.85587	8.38252	44.54	15.0001	2.53823	14.548	7.49613	37.0439	1.72804	1015.01	1.20862	13856677407	0.421296	11.105	6.34915	13.1313	1.71764	1.52671	0.52775	0.486622	0.433932	1.11242	0.328183	0.795973	0.791825	0.992124	0.952748	-0.16148	0.568701	0.373224	2.46969	0.220477	2.74461	0.372421	2.19553	0.513616	5.37216	1007.32	0.0748937	38.2967	5666.43	0.506174	6.66543	267.928	1530.92
51.nii.gz	28.0892	116.108	11909522319	4.66847	49.6505	3.33242	204.168	68.2572	28.3663	62.9103	12.9528	191.216	20.5083	1068.83	0.819043	11909522319	0.0449563	1226.68	197.184	88307.1	1444.21	169.796	28.5522	0.712057	3.73445	3.33551	13.7911	0.383664	0.303916	0.982799	0.919089	-0.198485	0.877313	0.244114	12.7221	0.0058418	8.46248	0.0153118	5.56106	49.5871	7.17081	2128.33	0.204156	7.34694	468.669	49.4394	197.461	30.652	4389.22
52.nii.gz	22.1156	61.6695	15641358775	3.61525	21.1528	4.55015	128.879	39.9221	12.6488	36.9305	7.55876	121.32	8.92709	1040.05	1.02069	15641358775	0.0969336	260.504	63.7059	4567.23	165.966	33.3745	8.88874	0.579539	2.1078	2.62963	4.16535	0.480124	0.411645	0.986705	0.92727	-0.144544	0.721985	0.340266	7.58838	0.0173581	6.70944	0.0429315	4.41838	10.5658	6.57169	2241.51	0.155015	11.1612	1401.66	10.5452	66.676	49.6166	2533.02
53.nii.gz	16.2034	25.8675	4199850843	1.71082	5.27506	2.83852	33.386	20.8487	3.12786	20.6186	9.72717	23.6588	2.33324	1020.86	0.221222	4199850843	0.350513	14.4597	14.3602	10.8616	0.559555	2.02978	0.469779	0.623464	0.402229	1.08066	0.298736	0.809846	0.805634	0.9876	0.943731	-0.249128	0.728011	0.345886	3.73763	0.181633	2.96344	0.278145	2.41947	0.624889	5.56127	308.655	0.0765892	40.7353	1412.57	0.640884	14.1005	270.69	3711.4
54.nii.gz	6.25533	10.8182	6838353444	0.825348	2.48188	4.95918	20.3995	8.39079	1.45693	8.22625	3.83169	16.5678	1.01575	1008.39	0.91188	6838353444	0.67588	3.54378	4.72264	1.43033	0.483917	0.473685	0.188681	0.426102	0.183898	0.685434	0.152761	0.90876	0.908529	0.992793	0.969458	-0.180779	0.4564	0.180544	2.1567	0.559499	1.38964	0.733777	1.19678	0.165591	4.17167	901.762	0.134091	50.9628	4545.29	0.185788	4.92491	442.897	1909.09
55.nii.gz	6.31746	11.5587	153664000000	1.00403	2.53569	18.2686	49.4121	8.8108	1.82242	8.30293	2.51622	46.8958	1.07716	1008.81	2.81973	153664000000	0.631181	7.63013	5.29453	19.5344	3.33186	1.10941	0.246813	0.635815	0.213922	0.776579	0.198512	0.897421	0.896117	0.997596	0.980783	-0.262299	0.618119	0.194072	2.25364	0.498633	1.72284	0.689583	1.47729	0.339056	4.23916	23122.8	0.153141	45.9563	95302.1	0.341496	5.42824	479.537	2182.87
56.nii.gz	7.82027	15.8758	11620203230	1.70349	3.42026	327.642	315.097	12.0854	3.84172	10.2347	4.19382	310.903	1.54048	1012.15	15.0224	11620203230	0.389831	121.407	11.3372	53565.3	767.128	16.5846	5.96324	0.474519	0.786034	1.53636	5.33447	0.741643	0.730855	0.998835	0.988757	-0.143512	0.619158	0.40382	2.94644	0.176827	3.25254	0.281437	2.51215	5.63697	5.92343	527.464	0.0465013	34.0166	4421.85	5.0302	13.375	204.109	1303.61
57.nii.gz	8.88668	13.0315	35457173371	1.15469	2.09456	86.9234	61.9901	10.8492	1.40065	10.5349	5.97487	56.0152	0.909802	1010.85	5.18104	35457173371	0.498941	4.54526	3.00731	22.7515	1.69572	1.0465	0.337312	0.512692	0.284608	0.887763	0.251468	0.862916	0.86181	0.997745	0.978349	-0.211165	0.59094	0.264186	1.68226	0.31681	2.06655	0.476735	1.75401	0.345952	5.02954	3000.83	0.0864794	43.5179	17313.3	0.342405	3.15648	387.711	1202.32
58.nii.gz	6.049	9.46608	32156386452	0.509494	1.6429	8.84668	18.937	7.72808	1.10259	7.5126	3.59607	15.3409	0.694165	1007.73	1.47542	32156386452	0.840739	2.40742	4.26271	1.4772	0.380555	0.284465	0.076859	0.573404	0.0752644	0.3835	0.0708192	0.962634	0.962527	0.995507	0.985	-0.313754	0.497322	0.0738691	2.05203	0.787153	0.80683	0.885608	0.726895	0.0903309	3.04308	10271.6	0.324382	34.8421	26622	0.097898	4.32591	558.567	2292.34
59.nii.gz	6.377	10.7687	1660010000000	0.840592	2.04433	870.845	308.82	8.7695	2.0019	7.99863	0.464381	308.355	0.901909	1008.79	22.0507	1660010000000	0.727534	33.2379	5.82065	12230.5	162.125	4.11969	0.937668	0.627962	0.202784	0.71403	0.894238	0.925423	0.922581	0.999795	0.996916	-0.290788	0.601895	0.120297	2.24168	0.637552	1.40745	0.792671	1.19061	1.26434	3.19075	557713	0.341898	40.8793	1.18677e+06	1.33903	6.39552	566.959	2472.87
6.nii.gz	17.6791	37.8759	4850407907	2.68522	10.4188	4.42544	73.7739	27.0482	6.41143	25.8769	9.82631	63.9476	4.45933	1027.08	0.925654	4850407907	0.186121	67.1932	25.0484	161.291	11.4762	6.54582	4.41127	0.194847	1.58314	2.30986	1.89256	0.510326	0.450857	0.979159	0.904912	-0.0185903	0.287674	0.429355	4.95123	0.0359942	5.32448	0.079243	3.34252	2.73927	5.90434	430.028	0.093525	9.15936	855.783	2.73982	26.948	42.8034	915.667
60.nii.gz	12.7841	21.7907	11081085489	1.66339	4.62703	3.34503	27.8065	16.933	2.83665	16.5639	4.67662	23.1299	2.00722	1016.94	0.0237086	11081085489	0.370771	13.0234	15.6027	10.5017	-0.0838324	1.80244	0.487674	0.573285	0.430894	1.08335	0.291136	0.793722	0.790226	0.987073	0.939443	-0.209933	0.671732	0.383954	3.90819	0.185552	2.941	0.345109	2.38088	0.572528	5.56811	856.291	0.0799151	34.6222	3972.81	0.588537	15.6001	261.142	4054.78
61.nii.gz	9.57512	15.3239	395342000000	1.18918	3.21446	219.303	140.096	12.4366	1.87123	12.2818	2.57345	137.523	1.28044	1012.44	7.80158	395342000000	0.551412	7.78391	9.17797	207.417	7.49006	1.30954	0.277023	0.650869	0.213195	0.754394	0.22901	0.897479	0.896913	0.999681	0.992949	-0.32524	0.719796	0.199526	2.98661	0.408375	1.98806	0.617244	1.76015	0.396641	4.64478	54999.6	0.142602	40.7818	212672	0.395584	9.31625	481.648	4299.1
62.nii.gz	5.64578	13.3596	35098670971	1.44671	3.86898	22.251	60.3133	9.23202	2.58744	8.56099	2.22066	58.0926	1.64301	1009.24	2.83868	35098670971	0.472639	13.9784	5.88986	62.2028	6.27279	1.75099	0.751922	0.39947	0.530281	1.30663	0.469096	0.763049	0.754816	0.995706	0.963092	-0.0671171	0.412036	0.403742	2.37488	0.244346	2.81306	0.437913	2.12818	0.625728	5.53061	1464.64	0.0425038	42.4291	16286.7	0.607582	6.16907	240.542	1128.52
63.nii.gz	10.3543	22.3748	20442879091	2.02702	6.12183	9.91853	74.1838	16.0402	3.87672	15.2209	3.40214	70.7817	2.63566	1016.05	1.52521	20442879091	0.298844	26.5912	14.1995	54.2295	4.87849	2.64781	1.80645	0.188514	0.958347	1.767	0.883348	0.627084	0.598094	0.992296	0.942989	-0.0188289	0.243169	0.495522	3.74019	0.0943038	3.98547	0.161454	2.65897	1.11356	5.67199	1276.21	0.0644485	18.0781	5917.71	1.14759	14.958	93.9445	1188.23
64.nii.gz	12.8718	37.0727	55984647956	2.90778	12.8092	8.03038	137.634	23.6729	7.77908	21.6913	4.46918	133.165	5.31532	1023.72	1.43626	55984647956	0.162211	102.919	30.8455	1301.62	66.308	14.4513	2.56064	0.699113	1.03334	1.87897	1.42935	0.638102	0.605553	0.996845	0.965965	-0.22256	0.817081	0.428611	5.27946	0.0481391	5.184	0.118255	3.77265	4.253	6.49633	5169.57	0.0967722	26.3259	8665.3	4.22081	31.6528	130.382	2973.38
65.nii.gz	4.93169	8.6959	6.65818e+08	0.784381	1.73236	9.49755	18.1773	6.68715	1.23759	6.3656	3.66167	14.5156	0.791504	1006.69	1.8305	6.65818e+08	0.727214	2.94455	3.92967	1.45552	0.170662	0.451949	0.307655	0.19015	0.277147	0.908318	0.230038	0.866473	0.864477	0.982451	0.945583	-0.0472546	0.255623	0.250811	1.9732	0.521185	1.63361	0.710106	1.33009	0.189901	5.02732	27.3166	0.0415778	48.4553	477.779	0.170171	3.94216	242.967	969.288
66.nii.gz	11.1437	24.1196	4298783234	2.12244	6.92491	4.08564	45.4807	17.2645	4.06661	16.6222	3.49963	41.9811	2.86643	1017.28	0.686835	4298783234	0.271686	26.89	16.4501	30.3402	1.74588	3.02758	1.53695	0.32631	0.903102	1.69401	0.717323	0.63753	0.610325	0.985396	0.922449	-0.0521694	0.4309	0.494342	4.00965	0.081492	4.10479	0.161359	2.82895	1.14113	5.94008	261.953	0.0630605	19.107	1128.58	1.17241	16.7857	96.6182	1420.67
67.nii.gz	6.92548	14.6604	3871817113	1.4102	4.04683	3.34496	23.7181	10.5984	2.37962	10.439	3.82254	19.8956	1.69959	1010.6	0.571341	3871817113	0.420859	8.98334	7.05971	3.55215	0.39697	1.14541	0.596739	0.315084	0.501635	1.20914	0.343213	0.764631	0.758693	0.977859	0.91863	-0.0652365	0.39899	0.422211	2.63107	0.192478	2.74153	0.26873	2.08854	0.435537	5.69253	167.656	0.0442248	37.9206	1595.48	0.42973	7.3809	202.871	1298.62
68.nii.gz	9.56335	21.1803	66147676827	1.98978	5.37601	77.9998	249.47	14.7673	3.98	13.3947	2.14257	247.327	2.3788	1014.79	5.06401	66147676827	0.335846	39.5215	12.8727	1089.3	43.5544	5.13122	1.58979	0.527077	0.716638	1.56249	1.07062	0.714497	0.69922	0.999385	0.986242	-0.12886	0.623602	0.433861	3.46228	0.142282	3.72853	0.317206	2.80257	1.68025	6.12826	2842.3	0.0442491	37.256	21572.8	1.66497	13.5921	191.468	1909.17
69.nii.gz	14.2327	31.831	5682183148	2.52852	9.19339	4.63093	62.1105	22.5555	5.60255	21.7248	4.91083	57.1996	3.82469	1022.58	0.940452	5682183148	0.208171	52.5758	26.07	128.309	8.88311	5.94062	2.59888	0.390677	1.17533	1.99086	1.21009	0.58225	0.54142	0.985523	0.922223	-0.0639911	0.513008	0.473675	5.02339	0.0499052	4.86262	0.0984411	3.28369	2.13487	6.16427	398.262	0.0732907	14.8912	1131.2	2.17355	27.3635	67.4096	1482.23
7.nii.gz	8.34801	18.7876	84185626938	1.86482	5.29317	9.42017	73.9806	13.26	3.40651	12.5235	2.61484	71.3657	2.27208	1013.27	1.51949	84185626938	0.330894	20.7265	10.2499	32.7856	3.52939	2.20299	1.41283	0.218462	0.835073	1.63761	0.712534	0.658583	0.636327	0.993916	0.949804	-0.0227034	0.264911	0.49297	3.17055	0.114587	3.68184	0.239915	2.52504	0.903956	5.66733	4618.82	0.0563306	23.1147	27131.6	0.909725	10.9056	124.518	1130.67
70.nii.gz	11.0469	31.8251	230767000000	2.68068	10.3507	9.7773	195.983	20.1333	6.71824	18.0024	3.08637	192.896	4.47724	1020.17	1.67117	230767000000	0.19316	79.3784	22.6364	706.967	43.7574	10.4543	2.68924	0.590892	1.11391	1.97085	1.43991	0.606089	0.570713	0.998349	0.973687	-0.133232	0.708977	0.469052	4.54919	0.0510998	5.0224	0.115379	3.55224	3.28587	6.52207	13480.7	0.0607973	21.1887	42829.5	3.24611	23.734	101.751	1594.96
71.nii.gz	7.84029	17.7727	10338503981	1.75105	5.08725	4.67983	36.9626	12.3317	3.13901	11.7199	3.36078	33.6018	2.16094	1012.34	0.997584	10338503981	0.349276	16.4353	9.02243	11.0964	1.43147	1.72125	1.17266	0.189328	0.769642	1.54407	0.577282	0.673462	0.654721	0.982799	0.918731	-0.0207527	0.238056	0.49561	2.98081	0.127336	3.45331	0.244088	2.38735	0.723476	5.62013	585.251	0.0580146	22.2066	3523.49	0.733254	9.52805	110.185	911.206
72.nii.gz	14.3366	27.7797	2293232523	2.22185	7.08838	4.24276	51.6918	20.722	4.33935	20.0918	6.12467	45.5671	2.95014	1020.74	0.689792	2293232523	0.257579	31.3802	14.138	38.8914	2.3809	3.23264	1.93325	0.251178	1.03128	1.81298	0.864069	0.604927	0.570552	0.981878	0.912604	-0.035151	0.360422	0.495261	3.71648	0.0727771	4.30801	0.12877	2.86511	1.29147	5.74929	167.725	0.0762041	13.7924	566.932	1.34045	14.6674	65.5134	849.615
73.nii.gz	8.15549	17.2431	36242321501	1.71158	4.5506	18.1543	95.2735	12.4767	3.01468	11.9426	2.63412	92.6394	1.96246	1012.49	2.16212	36242321501	0.370716	17.4757	9.30783	67.5594	5.90658	2.13255	1.01589	0.354809	0.675593	1.45082	0.55677	0.706399	0.693083	0.997507	0.968523	-0.0536008	0.397178	0.474334	3.00477	0.14871	3.33522	0.29312	2.41502	0.787108	5.73732	1800.03	0.0509145	28.2886	13106.3	0.781554	9.71075	168.307	1421.42
74.nii.gz	39.4079	84.8384	6.50625e+08	3.78795	22.7698	4.26624	145.111	59.886	14.3178	56.7235	21.3391	123.771	9.67867	1060.05	0.922088	6.50625e+08	0.0868897	346.224	86.9688	5327.93	191.768	36.9885	19.4427	0.311731	3.36852	3.23626	7.90295	0.354598	0.265067	0.97389	0.892853	-0.104695	0.735621	0.264259	9.08599	0.00942443	7.1639	0.0246689	4.48827	14.1078	6.11091	107.318	0.18535	3.38555	50.3092	13.8423	85.9603	12.7202	905.097
75.nii.gz	16.2395	30.5401	1448327782	2.29517	7.1287	8.78786	65.3935	22.9538	4.84251	21.5732	11.5808	53.8127	3.02722	1022.98	1.85386	1448327782	0.253657	45.0486	10.0393	206.385	18.9012	4.95708	1.82288	0.460332	0.943631	1.76881	0.91975	0.636427	0.608281	0.988076	0.931821	-0.0879023	0.549223	0.481712	3.0423	0.0819564	4.25429	0.150393	2.96096	1.69499	6.00043	91.5737	0.066166	19.0245	351.061	1.93128	11.4769	83.1402	653.675
76.nii.gz	6.09209	14.1464	1706870000000	1.48393	3.98793	70.1297	237.874	9.77134	2.65147	9.15395	0.285365	237.588	1.71866	1009.78	4.03002	1706870000000	0.445175	14.8344	6.19907	139.861	7.38597	1.6638	0.917236	0.289171	0.591862	1.38519	0.565548	0.741379	0.730876	0.999605	0.988047	-0.0357681	0.305365	0.427422	2.45203	0.214201	2.90792	0.382831	2.13323	0.645259	5.49091	72795.2	0.0434864	39.3742	745211	0.65053	6.67304	236.647	1164.19
77.nii.gz	10.076	23.1228	72457030478	2.10943	6.46558	75.9204	194.97	16.0025	4.24315	14.8471	3.98522	190.984	2.80084	1016.02	4.42847	72457030478	0.289302	37.4503	14.2806	899.003	32.3595	4.54992	1.85242	0.421395	0.868504	1.69124	1.09417	0.657749	0.634567	0.99884	0.978813	-0.0743952	0.50924	0.483078	3.68866	0.0980529	4.05237	0.217927	2.87434	1.60059	6.01349	3725.84	0.0530821	26.3211	20306.1	1.58604	15.3324	132	1513.34
78.nii.gz	6.295	14.0237	54558901675	1.45174	3.96244	23.737	83.547	9.90778	2.51813	9.3299	2.45528	81.0917	1.67798	1009.91	2.52399	54558901675	0.437625	12.2888	6.41524	35.2874	3.58365	1.4688	0.791922	0.299574	0.56033	1.32346	0.47592	0.748816	0.740237	0.997328	0.969496	-0.0469734	0.343022	0.429501	2.4992	0.20553	2.8479	0.353042	2.12564	0.56518	5.6012	2406.95	0.0449956	36.5166	23409.8	0.556627	6.77913	223.978	1192.14
79.nii.gz	7.93029	13.9013	163874000000	1.3263	3.08351	110.244	129.428	10.8201	2.0125	10.3533	1.81719	127.611	1.2962	1010.82	5.83466	163874000000	0.447865	9.62999	7.19856	114.749	6.55686	1.36746	0.635086	0.365646	0.485097	1.15901	0.396795	0.77153	0.767971	0.999084	0.982205	-0.0663651	0.38277	0.426125	2.64867	0.217358	2.54321	0.304048	1.96843	0.500638	5.4905	9023.65	0.0562631	25.5672	71830	0.505146	7.54749	243.177	1684.59
8.nii.gz	9.46198	20.5745	19081982586	1.94725	5.61141	47.9647	124.87	14.7409	3.77291	13.7604	3.16286	121.708	2.38648	1014.76	4.34887	19081982586	0.33057	33.8369	12.3191	497.006	26.4543	3.69726	2.23272	0.247462	0.930984	1.76644	1.36146	0.648707	0.623542	0.996671	0.965772	-0.0273408	0.299036	0.479027	3.4573	0.11488	3.84711	0.250257	2.63069	1.4825	5.68086	1031.31	0.055653	24.1187	6125.8	1.42217	13.3314	112.645	1147.88
80.nii.gz	7.47851	19.4417	42193748680	2.01029	6.08058	42.6824	141.103	13.0786	3.98403	11.9723	1.95745	139.145	2.59147	1013.1	3.7058	42193748680	0.300015	33.9946	10.4816	455.764	24.0295	4.23579	1.60776	0.449888	0.773057	1.61187	1.00674	0.690896	0.672661	0.998181	0.975015	-0.0986068	0.564809	0.457932	3.13442	0.108142	3.81684	0.199257	2.79953	1.46089	6.09445	1987.69	0.0483504	32.7452	12333.6	1.45317	11.2009	168.996	1305.84
81.nii.gz	10.8399	20.1437	9468218010	1.72814	4.93964	3.76989	36.4159	15.2932	3.01182	14.879	4.67981	31.7361	2.10181	1015.3	0.657852	9468218010	0.358102	14.5829	13.1384	13.0485	1.0816	1.96369	0.738386	0.453461	0.572607	1.31239	0.406631	0.739324	0.730185	0.988927	0.938169	-0.109655	0.549757	0.445837	3.58218	0.148108	3.27538	0.254889	2.49744	0.675518	5.95768	457.859	0.0498486	29.5205	3289.17	0.672175	13.3538	181.657	2202.35
82.nii.gz	8.0094	15.8997	1110070000000	1.59099	3.80874	399.393	362.501	11.8149	2.80994	10.9795	0.833479	361.667	1.67779	1011.83	14.7689	1110070000000	0.395835	35.3336	8.86298	7303.66	134.054	4.56709	1.58175	0.485647	0.667095	1.41283	1.13411	0.71834	0.70817	0.999715	0.991126	-0.0491976	0.368667	0.472802	2.84897	0.16718	3.09197	0.273346	2.26351	1.53721	5.56552	61383.8	0.0566137	25.3626	429187	1.52744	9.6619	191.607	1428.44
83.nii.gz	10.1375	23.3916	18116305984	2.14639	6.92408	7.18062	80.8535	16.2801	4.2629	15.3991	3.92995	76.9236	2.90779	1016.3	1.33248	18116305984	0.2748	31.3957	14.491	60.8623	5.93043	3.33714	2.16412	0.213251	1.05953	1.87973	1.03644	0.605638	0.570826	0.992767	0.944142	-0.0211708	0.272264	0.484538	3.76799	0.0779505	4.26281	0.161695	2.82821	1.37531	5.6984	1174.22	0.0669455	16.5893	4819.99	1.36372	15.4391	89.2994	1091.94
84.nii.gz	9.60085	21.8491	7855329048	2.02172	6.11945	5.99763	49.7232	15.1116	3.86962	14.2796	3.93005	45.7932	2.6287	1015.12	1.26461	7855329048	0.301787	25.8442	13.3994	56.871	6.03862	3.43956	1.14221	0.501542	0.720845	1.52966	0.61395	0.696611	0.67975	0.989161	0.937447	-0.116386	0.596195	0.463091	3.58117	0.108851	3.83304	0.232405	2.83324	1.14544	6.13186	409.506	0.0537198	25.8546	2300.52	1.12923	13.5317	148	1684.26
85.nii.gz	18.6361	56.4216	3440200955	3.51652	19.107	6.98579	140.078	35.2692	12.2043	31.6322	8.15327	131.925	8.17944	1035.4	1.54699	3440200955	0.107696	265.365	46.6876	4355.21	182.846	28.2804	14.1579	0.332494	2.70706	3.01369	6.79267	0.409373	0.330228	0.98354	0.917623	-0.0488769	0.530284	0.329006	6.56937	0.013272	6.8564	0.0300839	4.28862	10.6096	6.34839	413.823	0.128957	5.61246	345.597	10.6959	53.4721	22.7308	736.272
86.nii.gz	6.94467	18.4392	772775000000	1.98945	5.62532	174.802	308.21	12.5613	4.51906	10.7692	0.260448	307.95	2.38736	1012.61	10.0076	772775000000	0.326735	92.3295	11.3637	20793.9	377.547	12.0502	3.26036	0.574419	0.844374	1.67757	2.54275	0.696145	0.678818	0.999217	0.987088	-0.101272	0.569602	0.444337	3.02757	0.128306	3.7791	0.228013	2.7747	3.82764	6.10027	34674.5	0.0460086	35.3515	246245	3.76348	12.8467	187.357	1241.37
87.nii.gz	14.7416	28.2369	8234062783	2.17676	6.88905	5.32157	67.171	21.1686	4.16864	20.5731	6.84865	60.3224	2.93085	1021.18	0.829812	8234062783	0.261255	29.1719	14.1806	47.7553	3.03497	3.31359	1.87403	0.277484	1.00587	1.7953	0.857174	0.611739	0.579114	0.989367	0.932028	-0.0372729	0.372639	0.496647	3.71761	0.0715436	4.28909	0.127622	2.88101	1.29691	5.84365	550.447	0.0697121	15.4959	2062.87	1.28153	15.1556	84.6114	1059.46
88.nii.gz	8.90217	20.7484	173738000000	2.0207	6.09893	34.2974	162.633	14.3407	3.90281	13.4003	0.394376	162.239	2.55173	1014.36	2.84304	173738000000	0.300003	29.5957	11.7935	324.988	14.6448	3.37254	1.69988	0.329749	0.889754	1.71151	0.90484	0.648368	0.623622	0.99847	0.974466	-0.041742	0.381591	0.488993	3.37273	0.0973197	3.95674	0.212082	2.74332	1.26811	5.85323	9634.68	0.0570589	22.5869	50657	1.26934	12.6239	125.721	1236.47
89.nii.gz	11.2594	32.015	14634015574	2.65042	10.2876	7.12584	115.003	20.1717	6.62761	17.97	4.6064	110.397	4.45016	1020.21	1.49787	14634015574	0.197084	75.7578	23.005	494.886	35.8546	9.79362	3.03562	0.527279	1.22142	2.05913	1.52948	0.582022	0.540904	0.994901	0.953701	-0.100737	0.635877	0.463451	4.61682	0.0470881	5.11013	0.104107	3.51024	3.20731	6.31389	1004.18	0.0714213	15.7614	2771	3.08254	23.6416	77.4744	1301.16
9.nii.gz	7.54564	18.5785	938210000000	1.91464	5.51151	47.5965	206.326	12.6818	3.66227	11.6745	0.279868	206.046	2.35673	1012.7	3.84046	938210000000	0.319991	29.2998	9.75572	416.854	20.6413	3.59863	1.42105	0.433733	0.749561	1.57377	0.856121	0.693479	0.676451	0.999209	0.982896	-0.0794274	0.503622	0.464576	3.03502	0.117325	3.67998	0.211198	2.68451	1.25492	6.00173	45272.3	0.0494869	31.2595	292738	1.2579	10.4416	176.977	1340.44
90.nii.gz	11.7902	22.6226	6.77314e+08	1.83937	5.3831	4.22332	38.2111	16.8818	3.30085	16.5647	6.9803	31.2308	2.30197	1016.89	0.664315	6.77314e+08	0.331876	18.1373	8.46532	10.781	0.916339	1.71682	1.30042	0.135989	0.835983	1.57868	0.597755	0.649698	0.627577	0.975552	0.901604	-0.02663	0.289325	0.515255	2.89153	0.116673	3.55963	0.215542	2.4045	0.754308	5.24584	49.058	0.0748977	13.7699	217.379	0.791469	9.11756	71.7389	591.035
91.nii.gz	8.85896	18.6245	66038023483	1.77528	4.96916	23.8282	132.587	13.3053	3.18476	12.5777	3.51179	129.075	2.12188	1013.31	2.17956	66038023483	0.356674	18.6457	10.3909	70.3146	5.44463	2.3213	1.01085	0.393308	0.666226	1.44202	0.564119	0.710031	0.697072	0.998637	0.976604	-0.072193	0.464736	0.470139	3.17227	0.141179	3.4301	0.294315	2.51763	0.833037	5.85429	3305.28	0.0513928	28.125	22939.1	0.83024	10.8412	178.76	1686.72
92.nii.gz	10.7751	17.1589	16284837820	1.22743	3.19217	3.64629	27.3247	13.9411	2.0165	13.7847	6.95412	20.3705	1.40144	1013.94	0.573043	16284837820	0.51162	6.60674	5.31421	3.15953	0.548328	0.928713	0.353328	0.447443	0.330338	0.946879	0.236934	0.838626	0.83713	0.986598	0.945488	-0.157807	0.509681	0.310567	2.27384	0.322744	2.21927	0.517616	1.82707	0.32051	4.99902	1204.76	0.0760581	41.7917	8104.06	0.330875	5.52778	336.473	1637.03
93.nii.gz	23.752	64.583	1138742733	3.65196	22.2271	7.74762	168.717	42.2425	13.5514	38.3902	6.87104	161.846	9.38657	1042.39	1.52733	1138742733	0.0972809	317.205	66.8843	6538.46	242.788	32.8593	20.3616	0.236109	3.27889	3.23079	9.55426	0.366312	0.279781	0.98307	0.915384	-0.0628866	0.603455	0.285094	7.9849	0.0108781	7.05856	0.02888	4.36108	13.3052	6.1093	175.689	0.167642	3.77332	101.95	12.7715	75.9952	14.3855	706.925
94.nii.gz	37.7911	78.8863	2.47801e+08	3.75257	22.9017	3.98014	120.126	58.7629	13.2076	57.5473	20.1112	100.015	8.99937	1058.9	0.579832	2.47801e+08	0.0869966	294.738	72.9598	1875.47	39.6514	22.5528	20.8084	0.0356889	3.53915	3.23805	8.24461	0.335856	0.241564	0.959073	0.866373	-0.169322	0.841402	0.245101	8.51563	0.0119515	6.7077	0.0286197	4.12279	10.8403	5.69366	48.4389	0.219181	2.31682	19.2262	12.1895	80.9819	8.9457	624.846
95.nii.gz	7.99468	20.0413	101654000000	2.08251	5.96518	124.471	242.326	13.8984	4.49802	12.3103	2.48213	239.844	2.54437	1013.94	8.33086	101654000000	0.301077	75.4344	12.2067	9002.04	218.985	9.26438	3.68103	0.431929	1.07981	1.9031	2.50835	0.624165	0.594591	0.998573	0.979257	-0.0356762	0.35971	0.48141	3.28799	0.0960615	4.10588	0.199951	2.78401	3.23635	5.71241	5949.91	0.0601737	20.3547	29770.2	3.12089	13.8208	108.131	935.209
96.nii.gz	25.1415	83.4062	4001136022	4.10642	30.8832	6.26309	257.58	50.8936	18.8983	45.3846	12.7353	244.845	12.798	1051.18	1.37915	4001136022	0.0703612	603.624	96.7614	30360.7	772.144	79.954	18.8125	0.619025	3.08281	3.18387	9.22528	0.387502	0.30587	0.992827	0.944723	-0.127309	0.801237	0.306465	9.02568	0.00712903	7.7593	0.0185877	5.03221	24.6916	6.90106	518.911	0.143306	5.3308	254.778	24.0767	99.3123	19.8279	1113.24
97.nii.gz	7.63276	21.1849	40099523281	2.16225	6.83667	77.9545	249.714	13.7698	4.50546	12.5371	2.3865	247.327	2.9266	1013.79	4.22463	40099523281	0.271543	42.0759	11.6346	1154.31	36.3703	5.12797	2.23638	0.393104	0.963497	1.81063	1.30172	0.638467	0.610415	0.999135	0.981542	-0.0666656	0.490794	0.475214	3.30317	0.0818389	4.22886	0.158743	2.96196	1.84109	6.06747	2312.98	0.0592828	21.88	10594.5	1.77723	12.3574	104.51	892.934
98.nii.gz	8.00003	17.881	5056587467	1.76358	5.06496	6.72618	47.34	12.5434	3.13796	11.8762	4.00697	43.333	2.17249	1012.55	1.27319	5056587467	0.349879	16.9324	9.3231	18.9382	2.55745	1.9033	1.21643	0.220081	0.782017	1.55697	0.602388	0.669865	0.650803	0.988405	0.932012	-0.0254794	0.277416	0.499464	3.02512	0.126681	3.48673	0.247237	2.41712	0.779934	5.53747	292.122	0.05923	20.8961	1725.6	0.775206	9.8459	118.55	1006.03
99.nii.gz	6.14575	12.1163	27886055276	1.14594	3.02782	5.58767	28.4075	8.97489	1.89278	8.69178	0.99603	27.4114	1.28972	1008.98	0.982657	27886055276	0.540303	6.15379	5.36118	2.54183	0.592864	0.73208	0.487579	0.200517	0.429234	1.11443	0.302095	0.794562	0.791193	0.987103	0.939696	-0.0302065	0.236852	0.383157	2.30218	0.309048	2.23312	0.493946	1.71174	0.304915	5.2511	1193.38	0.0435668	40.9218	14800	0.307781	5.57068	268.499	1225.17
[truncated: 1,785 more columns]

## Sheet: rad_features_VCE_intra
ID	intra_exponential_firstorder_10Percentile_VCE	intra_exponential_firstorder_90Percentile_VCE	intra_exponential_firstorder_Energy_VCE	intra_exponential_firstorder_Entropy_VCE	intra_exponential_firstorder_InterquartileRange_VCE	intra_exponential_firstorder_Kurtosis_VCE	intra_exponential_firstorder_Maximum_VCE	intra_exponential_firstorder_Mean_VCE	intra_exponential_firstorder_MeanAbsoluteDeviation_VCE	intra_exponential_firstorder_Median_VCE	intra_exponential_firstorder_Minimum_VCE	intra_exponential_firstorder_Range_VCE	intra_exponential_firstorder_RobustMeanAbsoluteDeviation_VCE	intra_exponential_firstorder_RootMeanSquared_VCE	intra_exponential_firstorder_Skewness_VCE	intra_exponential_firstorder_TotalEnergy_VCE	intra_exponential_firstorder_Uniformity_VCE	intra_exponential_firstorder_Variance_VCE	intra_exponential_glcm_Autocorrelation_VCE	intra_exponential_glcm_ClusterProminence_VCE	intra_exponential_glcm_ClusterShade_VCE	intra_exponential_glcm_ClusterTendency_VCE	intra_exponential_glcm_Contrast_VCE	intra_exponential_glcm_Correlation_VCE	intra_exponential_glcm_DifferenceAverage_VCE	intra_exponential_glcm_DifferenceEntropy_VCE	intra_exponential_glcm_DifferenceVariance_VCE	intra_exponential_glcm_Id_VCE	intra_exponential_glcm_Idm_VCE	intra_exponential_glcm_Idmn_VCE	intra_exponential_glcm_Idn_VCE	intra_exponential_glcm_Imc1_VCE	intra_exponential_glcm_Imc2_VCE	intra_exponential_glcm_InverseVariance_VCE	intra_exponential_glcm_JointAverage_VCE	intra_exponential_glcm_JointEnergy_VCE	intra_exponential_glcm_JointEntropy_VCE	intra_exponential_glcm_MaximumProbability_VCE	intra_exponential_glcm_SumEntropy_VCE	intra_exponential_glcm_SumSquares_VCE	intra_exponential_gldm_DependenceEntropy_VCE	intra_exponential_gldm_DependenceNonUniformity_VCE	intra_exponential_gldm_DependenceNonUniformityNormalized_VCE	intra_exponential_gldm_DependenceVariance_VCE	intra_exponential_gldm_GrayLevelNonUniformity_VCE	intra_exponential_gldm_GrayLevelVariance_VCE	intra_exponential_gldm_HighGrayLevelEmphasis_VCE	intra_exponential_gldm_LargeDependenceEmphasis_VCE	intra_exponential_gldm_LargeDependenceHighGrayLevelEmphasis_VCE
1.nii.gz	12.9526	28.3229	4.74576e+09	2.28066	8.39455	3.30792	48.6291	19.8111	4.93493	18.7491	5.8398	42.7893	3.59216	1019.83	0.747284	4.74576e+09	0.235513	37.057	12.1799	60.2251	6.33196	4.52329	1.38177	0.531373	0.834764	1.63759	0.681024	0.65853	0.635657	0.983971	0.92119	-0.118307	0.632669	0.488612	3.37553	0.0772151	4.18101	0.142563	3.01863	1.47626	6.15392	262.731	0.0575786	23.091	1074.65	1.56814	13.5034	117.138	1102.05
10.nii.gz	9.73086	23.0901	1.55282e+11	2.15253	6.76986	5.58996	77.2007	16.1517	4.23327	15.5125	3.47852	73.7222	2.89064	1016.17	1.0435	1.55282e+11	0.268176	30.4068	14.0866	54.314	4.55458	3.49121	1.38966	0.429966	0.835361	1.63475	0.688519	0.657644	0.635199	0.994697	0.952587	-0.0818002	0.532602	0.493739	3.68251	0.0858218	4.05587	0.15863	2.89134	1.22022	6.07116	8562.99	0.0569424	22.791	40328.3	1.29689	15.2354	127.824	1527.16
100.nii.gz	17.5542	53.4444	5.51939e+10	3.49487	18.5616	7.29956	189.833	34.0486	11.3805	31.9697	3.16596	186.667	7.74544	1034.16	1.3394	5.51939e+10	0.107401	225.873	55.6658	3478.25	117.048	24.5462	10.088	0.417056	2.31803	2.81305	4.69438	0.437272	0.362333	0.993267	0.945016	-0.0559562	0.558956	0.356502	7.21461	0.0139477	6.74297	0.0319649	4.27403	8.65855	6.5833	5662.22	0.109716	7.35572	5542.77	9.122	62.4521	30.7669	1255.43
101.nii.gz	20.3635	57.7887	9.66873e+09	3.53323	19.105	6.66331	154.926	37.1119	12.0872	33.9805	8.04045	146.886	8.11926	1037.24	1.43571	9.66873e+09	0.105458	256.048	49.5624	3592.73	154.838	26.7187	12.8155	0.351016	2.60582	2.95842	5.99717	0.412793	0.333294	0.986746	0.924723	-0.0407056	0.486326	0.333259	6.78859	0.0133697	6.85487	0.0342828	4.27117	9.88354	6.41098	1106.62	0.123135	5.91191	947.751	10.3028	58.2523	24.1719	859.665
102.nii.gz	11.322	22.783	7.6687e+08	1.92292	5.91391	4.59552	42.808	16.6099	3.63373	16.0612	7.50386	35.3041	2.52874	1016.62	0.902849	7.6687e+08	0.310503	21.5235	7.97359	17.8717	2.13648	2.19084	1.33292	0.24239	0.839705	1.6034	0.620896	0.651867	0.628699	0.980501	0.911909	-0.0399721	0.350504	0.501754	2.78548	0.107702	3.70282	0.17813	2.5457	0.88094	5.5771	48.9488	0.0659687	18.4304	230.394	0.926826	8.8531	90.4744	617.597
103.nii.gz	9.00662	24.3638	6.50797e+11	2.32479	7.8699	9.09677	116.154	15.9852	4.97984	14.8134	0.317647	115.836	3.31294	1016.01	1.65691	6.50797e+11	0.242616	44.7825	14.5109	217.026	17.1988	5.43583	1.9347	0.474822	0.966767	1.80821	0.995428	0.631791	0.602628	0.99671	0.962728	-0.0833983	0.557705	0.481097	3.69264	0.0707166	4.43499	0.158044	3.11428	1.84263	6.20497	36890.8	0.0585149	21.9751	152958	1.87693	15.6055	118.652	1318.18
104.nii.gz	16.3456	35.6655	1.01505e+10	2.6809	10.3324	3.809	86.827	25.7361	6.16681	24.9854	5.61968	81.2073	4.34956	1025.77	0.490924	1.01505e+10	0.183252	60.2128	22.158	181.261	5.54644	7.38414	2.26278	0.530583	1.10776	1.90463	1.02609	0.591449	0.553577	0.992406	0.94163	-0.111229	0.658321	0.486773	4.56911	0.0437452	5.01065	0.0965555	3.47163	2.41173	6.37212	689.396	0.0714622	15.2218	1767.83	2.50335	24.0358	75.3369	1374
11.nii.gz	17.7802	40.499	3.79694e+10	2.85773	11.1116	12.4257	149.107	28.0043	7.57806	25.7523	7.38916	141.718	4.75846	1028.06	2.18533	3.79694e+10	0.175752	114.379	27.2627	1594.34	86.6705	12.3086	5.03574	0.418973	1.59723	2.35231	2.4708	0.51848	0.462399	0.994239	0.950089	-0.0460996	0.466679	0.434803	5.04424	0.0362653	5.52327	0.0808809	3.57363	4.33609	6.15245	3040.59	0.0846371	10.8249	6313.88	4.62994	30.6333	51.7325	1060.83
12.nii.gz	15.671	30.3216	3.48197e+09	2.38094	7.63034	4.26297	59.3436	22.5436	4.83573	22.0968	2.73208	56.6115	3.21503	1022.56	0.321972	3.48197e+09	0.23477	39.953	26.0053	59.5781	2.43822	3.90462	2.3074	0.256707	1.13493	1.92144	1.01489	0.583838	0.543271	0.984815	0.918684	-0.0332085	0.360572	0.48032	5.06022	0.0616336	4.57059	0.11282	2.9964	1.553	5.88303	250.064	0.0750942	13.5033	781.786	1.67658	26.6676	65.6985	1577.33
13.nii.gz	10.3592	21.9119	3.44436e+09	2.00296	6.09739	4.68364	42.9003	15.7957	3.7395	15.0349	0.99256	41.9078	2.54444	1015.81	0.876572	3.44436e+09	0.301433	23.3397	13.3535	24.1447	2.67506	2.45102	1.19513	0.342991	0.778674	1.55593	0.58555	0.671203	0.651429	0.985985	0.925741	-0.0538967	0.418486	0.491905	3.61091	0.110816	3.7389	0.213203	2.63391	0.911536	5.83305	188.351	0.0564263	23.525	1006.18	1.02063	14.4446	111.08	1320.6
14.nii.gz	10.9262	24.2232	6.49547e+10	2.14973	6.80317	5.37844	62.7928	17.0602	4.19964	16.2686	1.95604	60.8368	2.85085	1017.08	1.00039	6.49547e+10	0.272427	30.283	15.4241	45.8049	3.87028	3.14351	1.76971	0.279129	0.960585	1.77231	0.843226	0.626142	0.596264	0.98995	0.934998	-0.037005	0.36862	0.490717	3.88337	0.0823554	4.16734	0.141042	2.82161	1.22831	5.88463	3951.52	0.0629303	19.2475	17106.2	1.28489	16.559	102.936	1360.75
15.nii.gz	7.31906	26.9287	1.82092e+11	2.60232	10.0145	3.7195	91.0907	17.5326	5.97383	17.2006	1.56775	89.5229	4.22064	1017.56	0.559858	1.82092e+11	0.189312	57.3279	17.625	167.39	4.2526	7.52159	1.91691	0.593843	0.957153	1.83413	0.9963	0.640704	0.610074	0.994822	0.954294	-0.184176	0.783073	0.450697	4.02788	0.0547009	4.7298	0.116297	3.41592	2.35963	6.45694	9654.21	0.0548968	34.6344	33292.6	2.35293	18.5009	139.284	1546.89
16.nii.gz	14.0478	29.1492	8.37771e+10	2.29828	7.86883	4.80178	71.8186	21.0726	4.72714	20.381	2.70873	69.1099	3.26406	1021.09	0.940695	8.37771e+10	0.244778	37.493	22.7437	66.6394	5.65665	3.9731	2.35595	0.25564	1.13249	1.9335	1.06801	0.586612	0.547264	0.989935	0.933409	-0.0255028	0.315072	0.482739	4.72646	0.0628301	4.54817	0.126078	2.98876	1.58226	5.86359	5834.78	0.0726153	14.3008	19668.4	1.56885	23.7652	80.4216	1626.04
17.nii.gz	14.0134	27.6327	5.34987e+11	2.22575	6.98396	7.86595	108.914	20.4533	4.40017	19.6781	1.12095	107.793	2.94052	1020.47	1.29539	5.34987e+11	0.260497	34.5149	21.238	93.2369	7.24379	3.54083	2.11503	0.251559	1.06444	1.86749	0.97776	0.600813	0.565211	0.99571	0.955529	-0.025847	0.312677	0.489554	4.56963	0.073123	4.3531	0.151645	2.87191	1.41396	5.79333	34863.5	0.0678622	16.1571	133828	1.473	22.4302	90.5933	1716.15
18.nii.gz	8.54938	24.8128	1.53609e+11	2.35891	9.10342	3.43394	56.7427	16.0306	5.17891	14.979	1.48199	55.2607	3.77088	1016.05	0.737927	1.53609e+11	0.222679	40.9814	14.7083	84.3247	6.64323	5.55283	1.34106	0.61092	0.802751	1.62985	0.69358	0.671991	0.650351	0.991042	0.941043	-0.16576	0.73212	0.471504	3.69531	0.0708864	4.30943	0.156338	3.18831	1.72347	6.43316	7598.04	0.0510641	30.6067	33133.3	1.73449	15.4163	150.832	1627.83
19.nii.gz	7.91144	22.1952	3.03431e+11	2.23296	7.20846	11.0321	162.772	14.6411	4.5614	13.9231	0.258877	162.513	3.08745	1014.66	1.44678	3.03431e+11	0.254737	36.5264	12.3419	180.818	10.8553	4.53274	1.42364	0.521721	0.801301	1.64328	0.778049	0.676469	0.6554	0.998707	0.976932	-0.126488	0.648675	0.465213	3.40066	0.0848854	4.14103	0.174171	3.03482	1.48909	6.29793	14652.5	0.0497155	30.8596	75077.9	1.53179	13.2801	157.602	1452.33
2.nii.gz	16.6516	38.7325	8.17066e+09	2.78522	11.0719	6.48948	101.161	26.2739	7.14955	23.9665	8.73172	92.4297	4.75877	1026.32	1.46876	8.17066e+09	0.179796	89.6335	23.606	591.615	43.4352	10.5796	3.71284	0.479993	1.37162	2.19469	1.82212	0.556122	0.508184	0.991138	0.939257	-0.0757619	0.575464	0.446178	4.67856	0.0425597	5.28841	0.0996182	3.55179	3.5731	6.28844	569.566	0.0734261	17.5551	1394.68	3.71832	26.3755	66.9275	1071.14
20.nii.gz	11.5364	23.7155	1.05562e+10	2.04468	5.90958	5.07815	45.4885	17.0965	3.83873	16.3129	4.49583	40.9927	2.50827	1017.11	1.07968	1.05562e+10	0.296751	25.9864	15.2301	34.9284	3.56665	2.70344	1.16713	0.394162	0.765807	1.53899	0.577431	0.674599	0.656287	0.988819	0.933277	-0.0705678	0.477809	0.496704	3.85297	0.109795	3.76458	0.20336	2.68806	0.967643	5.90196	570.778	0.0559367	23.4506	3028.04	1.13127	16.6373	128.78	1779.8
21.nii.gz	9.78274	26.8397	2.39715e+11	2.49107	8.88129	4.63056	81.4565	17.8736	5.39312	17.1659	1.28105	80.1754	3.72771	1017.9	0.803387	2.39715e+11	0.211803	48.0313	17.3898	117.502	5.57222	5.50794	2.45089	0.384088	1.13655	1.95808	1.15386	0.590132	0.551137	0.991819	0.940427	-0.0671823	0.52537	0.475939	4.07744	0.0510891	4.80711	0.0979331	3.25559	1.98971	6.20813	15864.2	0.0685694	16.4793	49002.7	1.99785	18.6009	84.7628	1194.23
22.nii.gz	11.6829	33.3172	1.76841e+10	2.78028	11.0931	10.5644	138.557	21.5004	7.10817	19.5918	3.61259	134.944	4.68029	1021.55	1.80767	1.76841e+10	0.179494	92.1976	23.4166	738.209	44.3538	9.55638	4.14274	0.394534	1.47118	2.25478	1.96529	0.535119	0.48255	0.994864	0.952094	-0.0479456	0.465076	0.443478	4.69702	0.0392795	5.32962	0.0850812	3.48441	3.42478	6.17843	1337.13	0.0789055	12.9537	3041.71	3.73987	26.7907	55.2997	969.604
23.nii.gz	15.2814	53.9388	1.31399e+10	3.5571	18.9191	11.2677	234.924	32.2895	12.9378	27.7964	3.56583	231.358	8.16551	1032.45	2.13317	1.31399e+10	0.108112	326.717	51.0851	10355	355.749	32.0654	19.0325	0.254738	3.12659	3.20619	9.23053	0.381301	0.297831	0.991817	0.940725	-0.0217156	0.370524	0.299286	6.91569	0.0127254	7.01088	0.0307145	4.25491	12.7745	6.22953	1735.51	0.140789	4.71354	1332.7	13.0642	61.4528	18.9437	670.62
24.nii.gz	10.9239	33.6256	1.19192e+10	2.82956	10.9027	8.46311	118.917	20.9477	7.38341	18.7707	3.17585	115.742	4.76306	1021	1.74766	1.19192e+10	0.177128	101.112	22.2273	711.383	47.3481	10.0261	4.75638	0.355011	1.55488	2.3288	2.3261	0.526226	0.471823	0.992118	0.94221	-0.0417686	0.437632	0.435871	4.57246	0.0388927	5.39246	0.0871248	3.50877	3.69563	6.14075	918.682	0.0803465	12.5283	2025.28	4.15714	26.2925	52.6402	849.874
25.nii.gz	9.67614	23.8982	2.95983e+10	2.23961	7.05693	5.80821	65.9556	16.2196	4.53041	15.3278	2.67736	63.2782	3.06157	1016.24	1.22527	2.95983e+10	0.255745	35.5963	14.0172	66.8752	6.58559	3.79413	1.94322	0.321607	0.998146	1.82043	0.942324	0.619615	0.588185	0.990505	0.937109	-0.0421096	0.396036	0.487587	3.68157	0.0756848	4.30077	0.159215	2.92493	1.43434	5.98221	1760.61	0.0614309	20.0591	7329.66	1.5315	15.565	96.7725	1117.08
26.nii.gz	12.8056	32.4072	7.66921e+10	2.69377	9.83712	8.78382	114.952	21.8643	6.38695	20.3714	2.26938	112.682	4.18105	1021.9	1.61192	7.66921e+10	0.190531	75.0722	24.8721	541.58	33.7305	8.00054	4.20551	0.3107	1.50212	2.26858	1.93831	0.527007	0.472341	0.992346	0.941514	-0.0307092	0.373726	0.441484	4.89115	0.0395484	5.28026	0.0828165	3.39382	3.05151	6.04091	6198.63	0.084404	10.8558	13992.6	3.10611	26.8696	54.0986	1082.62
27.nii.gz	18.4776	50.6842	7.27735e+09	3.32588	17.0058	5.83185	120.669	33.125	10.3369	30.8747	7.76109	112.908	7.08768	1033.21	1.25564	7.27735e+09	0.12044	182.051	38.1872	1525.11	74.7823	17.6063	10.9931	0.230955	2.47283	2.8761	4.85274	0.417821	0.338402	0.98238	0.912262	-0.0231207	0.362406	0.340052	6.04431	0.0159067	6.53573	0.0365682	4.003	7.14984	6.12466	883.01	0.129531	5.11111	821.038	7.34602	44.6425	22.1835	655.168
28.nii.gz	10.7337	25.4133	6.25628e+11	2.29364	7.40775	152.309	332.626	17.4445	4.69525	16.516	0.318653	332.307	3.13604	1017.46	4.15414	6.25628e+11	0.248442	41.0565	16.4202	978.894	16.6737	4.43335	2.18664	0.338858	1.05327	1.8839	1.07147	0.609168	0.57448	0.999517	0.984744	-0.0491775	0.436758	0.478176	3.98228	0.0687157	4.47027	0.12719	3.03012	1.655	6.01443	38591.8	0.0638583	19.2906	150142	1.73791	17.6674	100.713	1318.83
29.nii.gz	11.0389	25.8799	3.85342e+09	2.29269	7.65149	3.92598	51.7619	18.1685	4.59052	17.5236	3.23459	48.5273	3.17995	1018.19	0.632556	3.85342e+09	0.241107	34.3806	17.5933	49.3927	1.93179	3.80744	2.15671	0.276878	1.07921	1.87936	0.983957	0.598012	0.561343	0.983292	0.916423	-0.0481361	0.43021	0.485472	4.14494	0.0628102	4.47744	0.131936	2.99243	1.49104	5.89757	272.904	0.0734206	14.4623	896.193	1.48286	18.4727	73.0011	1113.01
3.nii.gz	8.13985	24.8632	1.36141e+11	2.39313	8.84628	4.71937	124.55	16.1074	5.2112	15.3762	0.373619	124.176	3.76191	1016.13	0.729589	1.36141e+11	0.21784	42.5683	14.7865	101.204	5.81678	5.51533	1.45519	0.582382	0.846808	1.67252	0.733623	0.659016	0.634846	0.997695	0.968269	-0.146391	0.703498	0.475694	3.71099	0.0643933	4.42569	0.124717	3.22618	1.74263	6.42543	7285.81	0.0552567	26.8824	28723.1	1.76445	15.6044	137.023	1525.85
30.nii.gz	9.83746	21.2413	2.77903e+11	1.95011	5.98724	5.57736	67.8685	15.6582	3.50734	15.6121	4.95511	62.9134	2.45581	1015.67	0.73128	2.77903e+11	0.304244	20.6258	13.5842	45.8955	2.80593	3.10227	0.503437	0.720259	0.427284	1.10558	0.310383	0.797982	0.793813	0.997462	0.971824	-0.300314	0.810719	0.369631	3.59645	0.147898	3.28109	0.247053	2.72401	0.901426	5.88524	20384.6	0.0756681	38.6251	81961.9	0.931895	14.0597	302.365	3718.78
31.nii.gz	6.91824	17.6611	1.03943e+11	1.83264	5.30919	6.32473	66.5439	11.8236	3.39619	11.1336	2.12091	64.423	2.32558	1011.83	1.26507	1.03943e+11	0.332678	19.8396	8.38678	20.7828	2.65072	2.10479	1.34735	0.219313	0.812542	1.62532	0.684745	0.66644	0.644797	0.993328	0.947944	-0.0242068	0.275496	0.482932	2.86311	0.117004	3.61049	0.182334	2.50158	0.863036	5.67899	5640.42	0.0555564	24.6632	33775.5	0.871469	9.09364	140.428	968.41
32.nii.gz	14.8373	57.2225	1.22862e+11	3.71745	21.6234	12.532	320.102	34.2598	13.9576	30.3673	1.55004	318.552	9.10356	1034.44	1.98225	1.22862e+11	0.0939544	364.14	58.1161	12893.1	349.988	38.1777	19.187	0.330877	3.05117	3.18585	9.82619	0.393648	0.313236	0.995626	0.957003	-0.0426871	0.507726	0.309507	7.30535	0.0103337	7.25637	0.0232879	4.51477	14.3412	6.59454	14329.6	0.124803	6.76085	10787.7	14.6072	68.5488	24.8561	874.421
33.nii.gz	5.55628	21.7945	1.55565e+10	2.3383	7.2036	82.964	302.549	12.737	6.09389	10.0018	1.76586	300.783	3.202	1012.79	6.16808	1.55565e+10	0.280531	113.896	9.87664	8868.4	198.844	10.1845	3.98005	0.431259	1.12141	1.99597	2.71611	0.62777	0.596414	0.99899	0.982545	-0.0590977	0.466278	0.450357	2.88486	0.105719	4.26742	0.241723	2.93714	3.54115	5.84612	782.759	0.0516127	31.2413	4254.53	4.61691	13.9781	118.58	640.216
34.nii.gz	14.1934	36.4124	9.57141e+10	2.80383	11.2992	8.99626	149.621	24.1349	7.13159	22.4208	3.75357	145.868	4.71724	1024.18	1.66862	9.57141e+10	0.177704	92.8053	29.5313	792.975	47.0804	10.0082	4.71978	0.358698	1.56805	2.32924	2.24809	0.520872	0.46491	0.99491	0.952324	-0.0378695	0.419499	0.43452	5.31123	0.0357646	5.47211	0.0781358	3.53645	3.682	6.15568	7643.83	0.0837698	11.1593	16215.1	3.7631	32.2046	54.0264	1248.92
35.nii.gz	12.201	35.0628	1.2551e+11	2.87976	11.7615	6.06441	119.857	22.7892	7.34092	21.1369	2.59666	117.26	4.95297	1022.83	1.20952	1.2551e+11	0.163898	92.4435	26.4759	419.913	23.2103	9.608	5.42285	0.278391	1.70494	2.42889	2.49823	0.501833	0.440641	0.990991	0.936943	-0.0351453	0.409389	0.414634	5.04277	0.0292578	5.65484	0.0642595	3.61752	3.75771	6.17357	10684.6	0.0890612	10.6372	19662.6	3.77883	29.282	49.6116	983.485
36.nii.gz	17.8657	43.8664	1.90235e+10	3.11633	13.4228	62.6833	253.717	31.1047	8.66684	29.7909	7.68982	246.027	5.6923	1031.19	5.0099	1.90235e+10	0.139447	182.941	37.3332	35719.7	577.387	25.0827	3.25885	0.770084	1.07365	1.8764	2.03117	0.629157	0.59527	0.998761	0.979662	-0.261614	0.870148	0.4366	5.64595	0.038569	5.39112	0.0742025	3.96782	7.08539	6.59816	1831.92	0.102399	23.6	2494.7	7.39774	40.1892	116.722	3135
37.nii.gz	13.1053	22.894	1.58188e+11	1.79376	5.0801	3.95641	39.9942	17.9202	3.10928	17.6971	1.34807	38.6461	2.142	1017.93	0.427548	1.58188e+11	0.345025	15.9855	17.0396	16.6648	0.956094	2.09853	0.741514	0.477325	0.568004	1.27923	0.39887	0.742786	0.733244	0.988893	0.938762	-0.142	0.562767	0.435574	4.0866	0.149961	3.30858	0.294623	2.50835	0.710011	5.61406	12477.8	0.0817334	32.0531	52673.2	0.720879	17.3639	218.095	3536.43
38.nii.gz	39.5631	81.6953	1.15384e+10	3.82735	22.1112	4.33259	146.511	59.5473	13.6221	58.0084	8.73445	137.777	9.32226	1059.7	0.48777	1.15384e+10	0.0864004	316.477	135.145	5886.45	63.342	36.3977	12.6836	0.481606	2.61931	2.86101	5.3766	0.429273	0.349705	0.985788	0.922071	-0.125955	0.67904	0.285846	11.3673	0.0136284	7.11127	0.0299201	4.52573	12.2703	6.51035	1875.96	0.182576	7.58334	887.764	12.8223	143.649	35.9832	4589.01
39.nii.gz	18.641	25.066	6.32565e+09	1.27447	3.35655	3.2181	30.9708	21.6798	2.00942	21.6167	14.2595	16.7113	1.45695	1021.68	0.214327	6.32565e+09	0.49385	6.42868	8.25712	3.18542	0.0161233	0.967923	0.389772	0.425522	0.363748	0.977871	0.247669	0.822463	0.820728	0.985216	0.939995	-0.149792	0.495888	0.340977	2.84825	0.289676	2.34395	0.485225	1.90788	0.339424	5.09318	463.667	0.0765127	38.5653	2992.73	0.342897	8.51155	284.527	2386.73
4.nii.gz	14.1607	36.9006	1.2219e+09	2.8431	11.1589	7.75716	92.8655	24.5244	7.31844	22.661	7.69826	85.1672	4.90575	1024.57	1.56426	1.2219e+09	0.169814	95.8829	18.702	546.563	37.1993	9.17106	4.37092	0.352093	1.52744	2.27907	2.02174	0.52397	0.469101	0.98729	0.926269	-0.0603241	0.518718	0.442224	4.18262	0.037959	5.29541	0.0776807	3.45857	3.3855	5.9139	109.471	0.0940471	9.45724	197.663	3.97898	23.4253	39.4244	554.795
40.nii.gz	10.202	25.513	1.09876e+11	2.35529	7.79649	5.41516	77.4957	17.3524	4.91091	16.3589	0.989468	76.5063	3.28987	1017.37	1.05866	1.09876e+11	0.23756	41.3888	16.2553	87.3319	7.11225	4.3256	2.41744	0.282614	1.13477	1.95078	1.12373	0.589326	0.550187	0.990909	0.937144	-0.034844	0.371433	0.477175	3.97219	0.0626931	4.58166	0.115459	3.0394	1.68576	5.93611	7300.33	0.0687698	16.3651	25218.4	1.73982	17.5526	84.2373	1126.97
41.nii.gz	29.6785	93.6369	2.13533e+10	4.25235	34.7705	3.22475	208.072	62.9256	19.6473	64.6771	10.9926	197.079	14.4627	1063.2	0.267294	2.13533e+10	0.0598849	592.739	141.413	17856.4	-21.7883	80.7365	12.4502	0.732388	2.48557	2.84194	5.88824	0.454168	0.381476	0.992518	0.944506	-0.219667	0.886171	0.306189	11.1508	0.00943367	7.54854	0.021342	5.07659	23.2967	7.10539	3028.3	0.160313	10.862	1131.23	23.9212	146.592	46.2006	4920.27
42.nii.gz	12.1573	22.9212	6.51077e+09	1.7972	5.2455	2.76361	30.8147	17.7946	3.19451	18.0384	7.0171	23.7976	2.25759	1017.8	-0.15619	6.51077e+09	0.336623	15.9845	9.61481	15.5648	-1.21456	2.28162	0.557792	0.606701	0.474905	1.13788	0.316497	0.776119	0.770836	0.985279	0.933625	-0.227186	0.708702	0.404671	3.03047	0.157096	3.17253	0.29515	2.5359	0.709852	5.57274	541.502	0.0861579	30.8802	2115.68	0.716071	10.0533	221.347	2062.28
43.nii.gz	38.7592	106.168	1.55954e+10	4.31944	37.4406	3.59338	184.267	69.3344	21.4623	64.7609	19.9241	164.343	15.5293	1069.67	0.850219	1.55954e+10	0.0590232	717.304	144.63	31158.6	763.75	96.2615	15.6729	0.719414	2.83604	2.98272	7.13794	0.421048	0.341861	0.987258	0.927709	-0.187048	0.845338	0.279024	11.157	0.00889905	7.78109	0.0218481	5.15411	27.9836	6.99219	2473.34	0.181463	8.42239	804.486	28.6476	157.503	36.2509	4216.07
44.nii.gz	15.2873	22.7672	2.61054e+10	1.43388	3.85025	3.30531	31.2248	18.9135	2.35405	18.7846	5.76544	25.4593	1.65922	1018.92	0.162578	2.61054e+10	0.44219	8.88181	11.0455	5.31432	0.284028	1.25542	0.415465	0.501567	0.381727	1.01355	0.260894	0.814661	0.81251	0.988915	0.946065	-0.175747	0.580267	0.353139	3.29173	0.248101	2.57126	0.425172	2.1028	0.41772	5.31374	1898.89	0.0755177	39.3356	11118.9	0.432255	11.2637	305.432	3245.77
45.nii.gz	24.0909	50.7324	1.71078e+10	3.03615	14.2694	3.95691	83.3504	35.926	8.51516	33.5429	12.6865	70.6639	5.93856	1035.98	0.956861	1.71078e+10	0.148389	117.338	34.3088	930.343	57.1311	15.4636	2.95646	0.678351	1.17699	1.98288	1.48232	0.60211	0.562318	0.987714	0.93226	-0.19547	0.782524	0.433225	5.58404	0.041103	5.43151	0.0929594	3.83323	4.605	6.40974	1757.82	0.110277	20.1071	2365.32	4.7225	36.9285	98.9356	2764.2
46.nii.gz	18.934	58.8531	4.16621e+09	3.62643	20.939	6.12552	147.395	37.0225	12.9268	33.6833	5.98271	141.412	8.63511	1037.16	1.37254	4.16621e+09	0.0987694	291.036	49.2094	3822.16	153.962	28.007	18.8812	0.194733	3.21599	3.22547	8.47426	0.369408	0.283479	0.979523	0.906774	-0.028543	0.420112	0.288718	6.85037	0.0104551	7.15083	0.0243142	4.32154	11.722	6.22586	589.92	0.152316	4.15039	382.534	11.6899	59.1727	16.5518	594.936
47.nii.gz	11.1587	38.749	5.27474e+11	3.13237	13.9187	6.7626	233.621	24.0047	8.70991	22.318	0.564014	233.057	5.87944	1024.07	1.2231	5.27474e+11	0.13766	131.523	30.0077	1040.93	42.4164	14.5776	6.70591	0.369807	1.86404	2.55625	3.21604	0.488352	0.424249	0.997017	0.963077	-0.0619291	0.559318	0.396438	5.29526	0.0223017	6.0627	0.0493389	3.91805	5.32088	6.43546	44855.7	0.0891816	12.6225	69239.1	5.35318	33.438	49.59	969.008
48.nii.gz	15.9278	27.1403	1.83515e+11	1.96983	5.44114	25.162	110.335	21.1689	3.76771	20.2164	6.31178	104.023	2.36614	1021.18	2.78606	1.83515e+11	0.320654	29.5943	14.3456	292.638	17.4965	3.73518	0.819593	0.638331	0.556388	1.30792	0.491885	0.754379	0.744806	0.99834	0.976253	-0.201396	0.696255	0.409852	3.69007	0.148188	3.47423	0.274134	2.704	1.13869	5.81997	13509.7	0.0767683	36.0066	56428.7	1.24902	15.1079	242.99	3033.53
49.nii.gz	7.57189	18.2275	5.91651e+11	1.81443	4.90595	6.92698	58.8065	11.8923	3.34656	10.76	3.28668	55.5198	2.17768	1011.9	1.54866	5.91651e+11	0.337494	19.9914	8.79741	53.0932	6.84263	3.03912	0.48664	0.72359	0.411218	1.08747	0.307583	0.805441	0.801726	0.996679	0.968767	-0.296599	0.791662	0.358145	2.85644	0.178367	3.05846	0.279852	2.55422	0.881439	5.73662	43265	0.074877	39.67	195009	0.903659	9.18239	316.786	2364.32
5.nii.gz	26.1138	47.1169	6.34019e+09	2.7882	11.1482	6.61821	115.106	35.7178	6.73875	34.7985	2.62636	112.48	4.63449	1035.76	1.0174	6.34019e+09	0.176502	78.3659	58.9551	293.769	16.6489	7.62781	4.14259	0.294926	1.49932	2.26182	1.88178	0.526882	0.472312	0.993037	0.943762	-0.0367932	0.407443	0.442453	7.62127	0.0359022	5.36254	0.0802063	3.43338	2.9426	6.13419	521.371	0.0882184	11.8158	1043.12	3.2111	61.7245	48.3702	2512.31
50.nii.gz	12.9697	23.5155	1.16869e+10	1.81621	5.16391	3.62916	36.1127	18.094	3.28565	17.5851	8.80343	27.3093	2.28196	1018.1	0.624964	1.16869e+10	0.338339	17.6035	9.7502	19.9001	1.89757	2.33253	0.536771	0.624058	0.452158	1.13231	0.31894	0.787393	0.782375	0.989485	0.944634	-0.230973	0.712722	0.384021	3.04975	0.169619	3.13175	0.326444	2.53809	0.717326	5.65599	859.661	0.0762449	38.348	3814.77	0.764121	10.4803	254.925	2234.81
51.nii.gz	42.3352	79.8569	1.27214e+10	3.54944	17.733	6.24342	150.634	59.2715	11.8522	56.13	23.4134	127.22	7.86784	1059.39	1.37042	1.27214e+10	0.105942	253.329	76.335	6410.5	246.955	31.9486	8.46748	0.580503	2.05011	2.58743	3.99626	0.4834	0.415067	0.989079	0.933647	-0.140379	0.706098	0.345046	8.39432	0.0195779	6.57201	0.0413022	4.31535	10.104	6.50442	1751.15	0.15449	10.9533	1200.85	10.2436	80.3538	49.1094	3155.78
52.nii.gz	32.2269	70.6332	2.83002e+10	3.62209	18.534	5.70068	147.401	49.4494	12.199	46.9368	5.24976	142.151	8.19626	1049.57	1.15471	2.83002e+10	0.100003	261.442	93.5156	5852.49	209.955	31.9001	8.08958	0.593185	2.03442	2.5766	3.69199	0.482224	0.413255	0.990829	0.93795	-0.137655	0.70114	0.343764	9.35749	0.018348	6.64871	0.0380422	4.36365	9.99741	6.59636	3931.46	0.153035	10.5183	2569.07	10.6522	98.8396	49.7588	4134.16
53.nii.gz	22.3868	32.0047	4.10318e+09	1.66725	5.15935	2.48801	36.721	27.0295	2.93988	27.1377	17.9669	18.7541	2.25738	1027.04	-0.00501146	4.10318e+09	0.353318	12.7398	8.57409	9.62217	0.0119174	2.00389	0.455415	0.630272	0.413598	1.04389	0.273043	0.800014	0.797379	0.982838	0.932051	-0.254337	0.731537	0.378462	2.86128	0.173158	2.94414	0.290164	2.43002	0.614825	5.52668	304.038	0.0781589	36.4647	1374.41	0.597842	8.90231	246.305	1953.7
54.nii.gz	6.55717	14.5386	7.60753e+09	1.3411	4.50901	3.16759	22.4463	9.83452	2.54703	9.14801	3.78264	18.6637	1.85827	1009.84	0.810085	7.60753e+09	0.461654	9.76364	6.12236	6.03037	1.51143	1.35443	0.24288	0.6941	0.225063	0.790407	0.18918	0.890357	0.88925	0.990811	0.962908	-0.355537	0.757741	0.210241	2.41751	0.35977	2.08614	0.555248	1.81928	0.399328	4.67585	933.136	0.125085	49.0343	3443.94	0.4346	6.47855	406.011	2125.3
55.nii.gz	8.72487	17.9879	1.0292e+11	1.72107	4.74116	4.54469	35.51	13.1188	2.97826	12.7103	2.5136	32.9964	2.01774	1013.13	0.949225	1.0292e+11	0.365043	14.9384	10.0837	20.9579	2.46746	2.24387	0.400215	0.696502	0.357642	1.00848	0.265348	0.827938	0.825425	0.993911	0.960727	-0.295386	0.776841	0.323483	3.10205	0.208263	2.87895	0.390873	2.4329	0.66102	5.60838	7788.13	0.0776716	41.6627	36602.9	0.692809	10.4044	344.108	3168.3
56.nii.gz	12.3995	23.0761	7.75708e+09	1.8576	5.70705	3.899	44.9428	17.4606	3.34531	17.0441	3.31888	41.6239	2.38702	1017.47	0.551163	7.75708e+09	0.321984	18.0105	16.6145	16.9535	1.2316	2.30642	0.801212	0.483976	0.613497	1.34322	0.421272	0.722016	0.711836	0.990445	0.940308	-0.117858	0.582144	0.471748	4.02964	0.12426	3.45302	0.23409	2.61717	0.776907	6.06249	391.247	0.052215	27.2571	2412.62	0.797624	16.739	157.676	2431.96
57.nii.gz	31.166	53.4107	4.26737e+10	2.85739	10.402	20.7522	184.009	41.0648	7.13672	39.5966	14.6024	169.406	4.53797	1041.11	2.20635	4.26737e+10	0.178331	99.4733	46.4908	3063.63	97.3584	13.1451	2.37519	0.692988	0.972423	1.77608	1.37106	0.64331	0.613906	0.998153	0.973917	-0.215076	0.797889	0.452504	6.61798	0.0565003	5.01609	0.137959	3.64353	3.88007	6.42803	3923.73	0.099663	23.8552	7020.9	4.08675	49.2925	126.119	5274.61
58.nii.gz	6.35535	12.764	3.57417e+10	1.0563	3.47889	2.99499	20.9172	9.0244	2.03368	8.37561	2.2329	18.6843	1.49626	1009.03	0.747343	3.57417e+10	0.552816	6.19011	5.40661	2.49821	0.774459	0.87455	0.125818	0.747525	0.124522	0.538949	0.109431	0.937954	0.937869	0.995171	0.979277	-0.457279	0.771041	0.123404	2.2846	0.476701	1.56216	0.65241	1.43226	0.250092	3.97086	8346.42	0.237756	37.7337	19406.6	0.26604	5.59194	521.216	2648.54
59.nii.gz	7.0224	13.1234	1.68343e+12	1.22703	3.21969	2587.81	312.154	10.1494	1.98757	9.87665	0.256121	311.898	1.33183	1010.16	39.0693	1.68343e+12	0.465546	17.9974	6.91388	11443.8	116.409	2.51567	0.5841	0.622211	0.214064	0.744981	0.535753	0.899463	0.898971	0.999885	0.99671	-0.355149	0.749476	0.196141	2.53594	0.325224	1.99919	0.425691	1.77458	0.774944	4.61303	268873	0.162978	36.6788	768031	0.809359	7.2822	494.364	3200.3
6.nii.gz	22.992	57.6581	4.81889e+09	3.41176	17.5281	12.3866	215.962	38.4148	11.114	35.5082	11.0192	204.943	7.33555	1038.53	1.91992	4.81889e+09	0.117076	229.112	37.8555	3294.71	125.871	19.8693	13.1674	0.200668	2.65986	2.97918	6.05424	0.407717	0.326621	0.99284	0.943061	-0.0238591	0.370217	0.322596	6.01476	0.0154172	6.64364	0.0420697	4.04428	8.25918	6.17517	566.774	0.126852	5.62159	523.096	9.23546	47.22	22.6141	655.049
60.nii.gz	28.7635	41.0587	1.25665e+10	2.15926	6.68173	4.66221	57.6693	34.5883	4.06015	34.3656	9.12051	48.5488	2.73019	1034.6	-0.204275	1.25665e+10	0.277057	28.5698	41.6232	53.921	-1.28179	3.51957	1.05697	0.535522	0.694446	1.45564	0.544541	0.705071	0.688346	0.991565	0.944356	-0.16045	0.637848	0.449219	6.40371	0.107038	3.87977	0.220759	2.86201	1.14414	5.82051	1051.2	0.0895403	28.152	3252.64	1.23882	42.2905	166.589	6667.21
61.nii.gz	10.5301	19.0548	3.81319e+11	1.52008	4.45063	3.49588	34.4807	14.3598	2.6232	13.875	5.35699	29.1238	1.88095	1014.37	0.729353	3.81319e+11	0.420356	10.7912	5.95226	10.9022	1.35011	1.75649	0.223342	0.774079	0.216576	0.759104	0.173832	0.892825	0.892388	0.993992	0.969181	-0.420201	0.839255	0.210792	2.35986	0.300401	2.37418	0.487633	2.13376	0.494957	4.99338	51337.2	0.138526	39.283	155782	0.507908	6.14292	469.192	2617.46
62.nii.gz	7.27381	16.0686	3.53323e+10	1.61024	4.55104	4.59684	39.2651	11.3536	2.79364	10.8893	2.50399	36.7611	1.92587	1011.36	0.902046	3.53323e+10	0.377014	12.9103	7.69451	6.8195	0.904567	1.35685	0.997656	0.15241	0.702982	1.45856	0.50139	0.692509	0.677601	0.985216	0.925033	-0.0165396	0.206169	0.490797	2.75766	0.147128	3.17471	0.223012	2.22301	0.588627	5.48856	2017.85	0.0584155	22.7602	13023.2	0.596606	8.19382	144.306	1013.24
63.nii.gz	11.0487	24.9533	2.19634e+10	2.18343	6.83332	7.58407	82.8969	17.3483	4.40883	16.2521	4.82271	78.0742	2.97541	1017.37	1.46555	2.19634e+10	0.269623	34.5648	15.6599	89.6887	9.05965	3.59649	1.90102	0.307536	0.994576	1.80689	0.907583	0.618417	0.586912	0.993609	0.947239	-0.0344189	0.355167	0.490787	3.90327	0.0833015	4.20079	0.14903	2.8268	1.37438	5.81939	1348.14	0.0635316	18.7036	5721.39	1.47246	17.1708	92.343	1219.25
64.nii.gz	23.0786	54.5785	7.19318e+10	3.2739	15.4293	5.21678	125.481	37.04	9.81452	34.7475	10.0382	115.443	6.68059	1037.12	1.14409	7.19318e+10	0.125625	163.26	38.6739	2330.43	107.93	22.0014	3.57726	0.719588	1.27039	2.08059	1.86477	0.590776	0.547877	0.994046	0.95238	-0.214605	0.828159	0.420228	5.83671	0.0318975	5.79359	0.0686409	4.10719	6.39466	6.68202	7345.35	0.109837	21.1486	8401.18	6.62993	41.7153	99.7575	2843.8
65.nii.gz	9.66672	24.2098	1.17973e+09	2.23047	7.597	4.35341	44.0935	16.3703	4.54661	15.442	6.05138	38.0422	3.13509	1016.39	0.98491	1.17973e+09	0.252559	34.2461	8.07629	47.5676	4.30511	3.82445	1.86705	0.343166	0.998405	1.79209	0.86394	0.614945	0.583246	0.973589	0.897875	-0.0591542	0.466389	0.496814	2.75422	0.0708127	4.30074	0.13976	2.95134	1.42287	5.73152	88.0911	0.0771375	12.9374	288.422	1.4596	9.28196	67.4799	442.531
66.nii.gz	27.5713	62.6163	4.82414e+09	3.46606	17.6901	5.17723	137.789	43.6727	11.1721	41.5501	13.9921	123.797	7.64481	1043.77	1.06878	4.82414e+09	0.108717	209.411	54.4142	1491.46	62.2967	19.247	13.6996	0.167983	2.79406	3.02626	5.86276	0.390545	0.30568	0.981285	0.908763	-0.0211336	0.359235	0.308039	7.28198	0.0125929	6.82702	0.0270006	4.1123	8.23665	6.17006	626.039	0.141382	4.47297	481.4	8.44682	60.7215	19.164	863.153
67.nii.gz	8.51043	18.2767	3.27239e+09	1.74801	5.19196	3.54684	31.2961	13.142	3.1134	12.8298	4.97004	26.3261	2.20319	1013.15	0.662249	3.27239e+09	0.343484	15.2785	9.77714	10.4132	1.02495	1.86022	0.922841	0.336673	0.670756	1.42087	0.470458	0.703245	0.689681	0.982278	0.91954	-0.0602472	0.423405	0.48116	3.08913	0.129831	3.36353	0.257054	2.44904	0.695765	5.75674	173.661	0.0544734	25.2659	1095.03	0.708263	10.4357	136.652	1169.65
68.nii.gz	12.096	21.9281	8.21273e+10	1.77075	5.05066	5.15487	56.4972	16.669	3.15026	16.0675	1.65762	54.8396	2.13439	1016.68	0.970073	8.21273e+10	0.349042	16.8783	14.7317	15.4891	1.82657	1.89025	0.890079	0.358781	0.64752	1.4039	0.468792	0.712368	0.700122	0.993963	0.951482	-0.0610124	0.424961	0.473273	3.80544	0.140412	3.34906	0.240899	2.44845	0.695082	5.89166	3985.17	0.0501563	29.7385	27733.1	0.745392	15.4841	174.472	2370.43
69.nii.gz	17.411	39.4256	5.49494e+09	2.83328	11.0704	8.38158	117.233	27.5271	7.21313	25.4959	8.11958	109.114	4.74479	1027.57	1.62745	5.49494e+09	0.172992	95.1065	24.667	597.549	37.727	8.84413	4.76787	0.298447	1.61277	2.34379	2.1541	0.509434	0.450347	0.991357	0.93756	-0.0320275	0.388054	0.429612	4.86274	0.0350284	5.43561	0.0803214	3.45542	3.403	6.00569	477.728	0.0918002	9.73774	900.249	3.89315	28.8663	42.3224	844.618
7.nii.gz	11.151	25.847	8.3382e+10	2.29875	7.48424	5.37919	79.288	18.0475	4.69051	17.2165	2.04659	77.2414	3.17529	1018.07	1.05115	8.3382e+10	0.24438	37.3901	16.9572	56.6592	4.79237	3.67393	2.55506	0.179335	1.17596	1.98065	1.1668	0.579277	0.537982	0.990407	0.935004	-0.0161777	0.243369	0.477504	4.08379	0.063202	4.5268	0.119859	2.93692	1.55725	5.80969	5797.71	0.0720669	14.4992	19660.1	1.59996	18.4788	73.7156	1075.57
70.nii.gz	13.7008	36.4528	2.21766e+11	2.85734	12.0666	4.30949	109.607	24.0789	7.36363	22.348	4.19976	105.407	5.12797	1024.12	0.934504	2.21766e+11	0.164001	87.0338	29.8068	388.713	22.7311	10.8088	3.05031	0.559724	1.25318	2.08164	1.471	0.572688	0.529277	0.993884	0.948525	-0.122401	0.702333	0.462401	5.27892	0.0372588	5.33459	0.0941068	3.68842	3.46478	6.52866	14291.9	0.0675924	17.8535	34676.7	3.54252	31.818	80.249	1740.95
71.nii.gz	9.03221	18.2814	1.64524e+10	1.72446	4.87051	4.81804	39.7621	13.4297	3.00185	12.9427	3.5448	36.2173	2.05752	1013.44	0.943352	1.64524e+10	0.363825	14.9957	10.042	9.11267	0.995005	1.54939	1.10422	0.167234	0.742454	1.51497	0.550489	0.681786	0.664334	0.983744	0.921335	-0.0174813	0.214405	0.490368	3.15127	0.139406	3.37301	0.284538	2.32834	0.663402	5.60054	850.052	0.0530652	26.2888	5828.11	0.692191	10.764	127.527	1186.23
72.nii.gz	29.627	62.4421	2.18218e+09	3.36936	16.6768	4.8906	116.226	44.4674	10.3464	42.3484	13.2104	103.016	7.07368	1044.55	1.05451	2.18218e+09	0.11665	180.169	55.1772	1610.4	84.0653	18.4534	9.11117	0.337797	2.31743	2.75881	3.72165	0.422579	0.342934	0.982366	0.909982	-0.0476809	0.514475	0.350997	7.26856	0.0163398	6.47263	0.0383983	4.00885	6.89113	6.08635	286.682	0.143341	4.7364	233.301	7.3206	62.288	18.724	872.598
73.nii.gz	11.1294	23.5611	4.56265e+10	2.07701	6.22479	6.83167	84.1995	17.0075	3.97565	16.3082	3.39026	80.8093	2.66615	1017.02	1.21261	4.56265e+10	0.287185	27.7939	15.2772	45.5004	4.30184	2.88225	1.73112	0.249076	0.945341	1.75582	0.833161	0.629933	0.601176	0.994162	0.949656	-0.0293822	0.318807	0.492774	3.87161	0.0892846	4.05775	0.150985	2.73994	1.15334	5.77607	2787.4	0.0631892	18.8785	12668.3	1.19258	16.3133	105.543	1402.31
74.nii.gz	28.8305	54.0209	5.20217e+08	2.94891	11.5013	7.07961	99.3135	39.9063	8.07772	37.6311	21.2632	78.0503	4.98701	1039.97	1.67781	5.20217e+08	0.16546	127.027	19.5885	817.82	53.8257	11.2778	7.63984	0.188645	1.94089	2.56893	3.81576	0.484709	0.421509	0.974107	0.900988	-0.0802938	0.600162	0.400751	4.3212	0.0329672	5.53393	0.0778933	3.54567	4.7294	5.70641	55.1705	0.1147	7.023	79.5863	5.26804	25.2848	27.0956	413.131
75.nii.gz	19.608	42.9247	1.70092e+09	2.85786	12.1558	3.72985	67.9483	30.0478	7.42765	28.2382	9.32736	58.6209	5.2378	1030.09	0.874612	1.70092e+09	0.164175	88.3812	30.9229	414.544	30.8562	10.7979	2.21556	0.657724	1.09068	1.88933	1.0093	0.596833	0.560078	0.987504	0.927067	-0.160657	0.757729	0.485098	5.36397	0.042664	5.10967	0.0896349	3.61841	3.25337	6.38233	125.216	0.0781134	13.6331	263.172	3.5555	34.1185	64.2177	1608.4
76.nii.gz	6.40435	15.7583	1.71233e+12	1.69284	4.85126	6.48821	87.6837	10.7503	3.03077	10.046	1.46196	86.2218	2.03371	1010.76	1.26709	1.71233e+12	0.370542	15.8715	7.23823	16.2804	2.28135	1.82406	0.997019	0.293092	0.671496	1.47038	0.544512	0.710109	0.695703	0.996967	0.965485	-0.0426429	0.356208	0.458306	2.65169	0.149937	3.30389	0.26156	2.38585	0.70527	5.78936	77483.7	0.0462294	34.4212	621054	0.710721	7.76947	195.966	1173.06
77.nii.gz	12.0309	27.2628	7.46342e+10	2.30185	7.84438	5.10966	82.6599	19.0235	4.79297	17.9856	4.43352	78.2263	3.32368	1019.04	1.02656	7.46342e+10	0.242294	38.3153	18.7546	72.9486	6.67304	4.26642	1.85084	0.39441	0.983277	1.7955	0.879602	0.620875	0.589899	0.993763	0.947772	-0.059473	0.475122	0.490885	4.26033	0.0695384	4.39797	0.140196	3.02591	1.52932	6.08835	4413.23	0.0614049	19.8253	17413.9	1.6109	20.2533	100.141	1574.65
78.nii.gz	6.4565	16.1421	5.39472e+10	1.69435	5.08847	5.98599	61.6024	10.9028	3.07925	10.2811	2.37301	59.2293	2.12711	1010.91	1.15232	5.39472e+10	0.365802	15.9364	7.4579	14.7539	1.9947	1.91367	0.908104	0.356393	0.624976	1.42436	0.515249	0.727465	0.714734	0.994768	0.956645	-0.0729318	0.458806	0.438	2.68449	0.152386	3.26726	0.274891	2.42421	0.705444	5.86259	2284.08	0.0432682	39.1934	19310.3	0.706099	7.90379	207.99	1249.02
79.nii.gz	10.1965	19.4447	1.33511e+11	1.70027	4.76481	6.88865	68.7561	14.5804	2.9619	14.0807	3.09324	65.6628	2.00146	1014.59	1.14783	1.33511e+11	0.375969	15.2815	11.7968	20.3943	2.18341	1.83303	0.792631	0.395492	0.592929	1.34146	0.436917	0.732694	0.722912	0.996029	0.961274	-0.0801387	0.466825	0.453034	3.39657	0.16336	3.21533	0.309359	2.40246	0.656416	5.76116	6524.85	0.0503076	29.397	48762.8	0.686643	12.3511	205.588	2187.27
8.nii.gz	10.0404	24.7509	2.43351e+10	2.27646	7.56132	6.34514	76.1876	16.8587	4.71881	15.8739	3.85297	72.3346	3.18249	1016.88	1.27688	2.43351e+10	0.249972	38.4394	15.1942	84.4256	7.9789	4.22417	1.95244	0.367367	0.998451	1.82279	0.950484	0.620057	0.588797	0.992628	0.944178	-0.0541613	0.451049	0.487618	3.82437	0.0726275	4.3601	0.148416	2.99615	1.54415	6.01693	1462.22	0.0621324	19.5314	5882.85	1.63523	16.7411	96.8942	1194.41
80.nii.gz	11.0225	27.4532	4.21025e+10	2.42759	8.30807	5.78527	95.8718	18.5639	5.22521	17.6919	2.21339	93.6585	3.55929	1018.59	1.1376	4.21025e+10	0.224563	46.8927	18.3734	125.521	9.73461	5.22888	2.4564	0.360535	1.13139	1.95656	1.17116	0.5921	0.553677	0.994031	0.948802	-0.0528498	0.464898	0.476374	4.20479	0.0570884	4.69805	0.11323	3.17343	1.92132	6.09926	2747.19	0.0676981	16.5281	9112.75	1.9589	19.591	86.0133	1272.78
81.nii.gz	22.6313	45.131	1.28225e+10	2.85039	11.3333	4.15427	85.9523	33.0193	7.01674	31.7148	9.58664	76.3656	4.90958	1033.06	0.761648	1.28225e+10	0.165534	80.5422	38.0511	351.986	18.4591	9.57698	3.62869	0.450319	1.40092	2.18372	1.64207	0.543096	0.491882	0.988069	0.928072	-0.0723202	0.560021	0.447397	6.04673	0.033004	5.48176	0.0706938	3.63096	3.30142	6.38631	1014.95	0.0844732	11.9713	1988.89	3.31855	40.5707	53.0646	1707.61
82.nii.gz	9.62634	19.915	1.05515e+12	1.81054	5.08684	129.975	359.833	14.3979	3.28456	13.7513	0.691389	359.142	2.20374	1014.41	3.21887	1.05515e+12	0.356481	20.1336	11.6554	238.449	6.8138	2.28374	1.1046	0.347599	0.719234	1.50853	0.584996	0.692406	0.67616	0.999788	0.990217	-0.0493289	0.391422	0.478136	3.37056	0.139577	3.5061	0.289006	2.50326	0.847085	5.71796	51232.7	0.049964	29.4028	365533	0.880415	12.3006	171.706	1754.49
83.nii.gz	16.5913	33.8102	2.33105e+10	2.48914	8.97915	5.49748	93.6662	24.6575	5.44016	23.8504	6.69641	86.9698	3.74526	1024.68	1.03253	2.33105e+10	0.215105	50.5252	19.8058	117.715	8.48514	4.97566	3.20079	0.216821	1.3319	2.1106	1.42029	0.549126	0.50005	0.990502	0.93443	-0.0202138	0.290904	0.4624	4.40023	0.0488944	4.90906	0.102215	3.14639	2.04411	5.86057	1810.78	0.0815629	11.5085	4775.54	2.0817	21.6426	60.0241	1031.26
84.nii.gz	11.7331	22.243	1.70461e+10	1.86057	5.30479	5.67463	58.4723	16.5894	3.31688	16.0405	3.8173	54.655	2.25254	1016.6	0.960151	1.70461e+10	0.329425	18.9828	14.7064	25.2595	2.36242	2.27315	1.02293	0.37896	0.703475	1.46949	0.521028	0.694929	0.679525	0.993088	0.947577	-0.0761283	0.473997	0.481304	3.79392	0.122454	3.55868	0.201043	2.57767	0.82402	5.84066	945.895	0.0573478	22.784	5433.54	0.844387	15.3553	150.575	1980.92
85.nii.gz	15.5655	32.6302	3.35125e+09	2.4629	8.52427	5.27998	70.341	23.3351	5.38259	22.0695	9.15552	61.1855	3.67844	1023.36	1.11911	3.35125e+09	0.217216	49.3485	17.5225	83.5556	7.13809	4.51346	3.42818	0.136232	1.3859	2.15115	1.50048	0.539294	0.48772	0.983593	0.915288	-0.0139149	0.237789	0.456982	4.15344	0.0492048	4.86102	0.0947574	3.06812	1.98541	5.68249	276.017	0.0862555	10.4614	695.091	2.0461	19.5316	51.0781	777.335
86.nii.gz	8.31575	24.1922	7.94964e+11	2.34457	8.51855	5.29988	114.207	15.5901	5.07451	14.4898	0.239979	113.967	3.5624	1015.61	1.07518	7.94964e+11	0.232233	42.1628	13.9623	107.688	8.80873	5.18094	1.81709	0.48065	0.942073	1.78634	0.926086	0.637546	0.609157	0.996625	0.96213	-0.0991543	0.604087	0.47761	3.62234	0.0667362	4.44766	0.146308	3.15119	1.74951	6.30428	43621.8	0.0565993	24.0516	178985	1.75643	14.8607	124.326	1313.68
87.nii.gz	14.9454	32.6905	6.38006e+09	2.58688	8.63458	6.14559	78.7373	23.5092	5.74312	22.6426	6.40406	72.3332	3.77096	1023.54	1.15882	6.38006e+09	0.201228	58.3307	17.7864	204.744	13.6058	6.12205	2.53912	0.411715	1.1766	1.96757	1.14774	0.577092	0.535463	0.989223	0.93108	-0.0640194	0.513032	0.480542	4.1097	0.0495931	4.87701	0.102053	3.27501	2.16529	6.10112	461.021	0.0757014	13.3652	1225.48	2.41867	20.2287	66.8736	992.422
88.nii.gz	10.3529	23.4669	1.97762e+11	2.15244	6.92051	5.73625	80.0843	16.5258	4.23277	15.8083	2.70986	77.3744	2.86586	1016.54	1.06128	1.97762e+11	0.269793	30.357	14.7544	48.0433	4.12511	3.31969	1.80608	0.2952	0.964607	1.78229	0.872017	0.626341	0.596391	0.993919	0.948732	-0.0398665	0.384767	0.488935	3.79157	0.0792267	4.20209	0.150952	2.86419	1.28144	5.93278	11775.3	0.0615286	20.1403	51632.6	1.30049	15.7714	109.031	1353.15
89.nii.gz	16.7721	38.3046	1.0828e+10	2.78419	10.8226	8.43979	118.42	26.5666	6.8973	25.0001	7.34385	111.076	4.65463	1026.61	1.49368	1.0828e+10	0.178436	84.6737	23.1357	556.352	32.9073	8.64236	3.81729	0.385988	1.42831	2.20654	1.76504	0.538026	0.486409	0.993029	0.944134	-0.0485265	0.465554	0.451733	4.6827	0.0389298	5.3146	0.0833885	3.47024	3.11491	6.16613	839.986	0.0817584	11.9229	1833.25	3.43591	26.6799	53.9089	996.577
9.nii.gz	10.4946	24.478	1.01894e+12	2.23126	7.03365	4.57615	83.5798	17.167	4.39312	16.7209	0.271174	83.3086	2.98888	1017.18	0.750338	1.01894e+12	0.253802	32.4922	15.9675	50.7497	2.36014	3.67521	1.84216	0.332241	0.976584	1.7986	0.884028	0.624263	0.593245	0.99379	0.948141	-0.0642695	0.491932	0.48377	3.93818	0.0716624	4.31954	0.138777	2.96001	1.37934	5.99558	61251.3	0.0621965	21.4354	249945	1.37937	16.8592	113.029	1474.66
90.nii.gz	12.7578	32.9611	8.58273e+08	2.6757	10.1279	5.39237	65.9903	21.7898	6.45963	20.0752	5.77071	60.2196	4.27902	1021.83	1.25903	8.58273e+08	0.190548	72.8638	14.6736	193.973	16.0986	6.3312	4.78345	0.137551	1.61306	2.33983	2.16512	0.511011	0.45188	0.974645	0.897741	-0.035436	0.399316	0.425468	3.77963	0.0415041	5.14097	0.0910047	3.24482	2.77866	5.63487	81.837	0.0995584	9.0118	156.63	3.01552	17.7847	35.1436	418.828
91.nii.gz	13.8676	28.7947	7.98334e+10	2.33207	7.68018	5.93524	76.9951	20.8351	4.74455	19.9828	3.49937	73.4958	3.22913	1020.85	1.0308	7.98334e+10	0.240385	38.6937	22.6461	106.662	7.89266	4.60018	2.07466	0.378497	1.04239	1.85738	0.981457	0.608326	0.574063	0.992174	0.941833	-0.0560966	0.466466	0.485512	4.69198	0.0641339	4.54268	0.139827	3.08811	1.66871	6.07826	5218.63	0.0681239	16.4247	18414.7	1.65845	23.4667	93.5234	1834.98
92.nii.gz	13.2532	22.931	1.9282e+10	1.73619	4.72852	4.29753	40.2232	17.6138	3.01098	16.9616	3.70456	36.5186	2.01882	1017.62	0.829003	1.9282e+10	0.362986	15.3532	16.1345	17.8588	2.15678	2.10444	0.508699	0.608626	0.43132	1.10912	0.310104	0.796585	0.792046	0.993876	0.957559	-0.222382	0.688777	0.369548	3.9668	0.191557	2.99585	0.35974	2.42774	0.653284	5.62346	1398.96	0.075132	39.6534	6758.79	0.700318	16.6831	277.595	4247.65
93.nii.gz	16.8573	44.9503	1.65404e+09	3.12666	13.8942	7.14671	122.143	29.964	8.99877	28.0512	8.23225	113.911	6.1816	1030.03	1.35158	1.65404e+09	0.136567	138.741	29.5618	817.703	44.6654	12.0259	9.30251	0.12648	2.26078	2.74648	4.17199	0.435978	0.359362	0.985088	0.918852	-0.0291531	0.397675	0.355503	5.37389	0.0207763	6.07615	0.0433296	3.72005	5.3321	5.90223	195.599	0.125464	5.40838	212.908	5.61626	35.891	23.3579	566.36
94.nii.gz	40.9684	87.6427	2.3846e+08	3.86052	21.4045	5.05143	155.03	65.4307	14.5614	64.656	24.9906	130.039	9.91785	1065.61	0.919312	2.3846e+08	0.0820862	380.397	101.402	6579.27	187.158	38.5055	28.0299	0.155739	3.91897	3.37949	12.5497	0.330903	0.242734	0.968776	0.886783	-0.232567	0.911819	0.264101	9.93882	0.0105944	6.87809	0.0275824	4.40484	16.6339	5.58271	50.1429	0.238776	1.42141	17.2381	15.3339	106.4	7.64762	732.667
95.nii.gz	10.2304	23.9685	1.1014e+11	2.16907	7.10136	5.39433	66.3932	16.5947	4.35738	15.7688	1.83798	64.5552	2.98013	1016.61	1.07906	1.1014e+11	0.268619	32.1105	14.7188	41.1843	4.04831	3.10112	2.25731	0.157464	1.09656	1.90737	1.04967	0.595721	0.558704	0.989003	0.93137	-0.0131288	0.204283	0.484914	3.80892	0.0745572	4.30244	0.13765	2.80542	1.33961	5.71348	7256.35	0.06809	16.1993	28626.7	1.34432	15.8247	84.992	1087.88
96.nii.gz	26.9834	63.0817	2.14407e+09	3.45393	19.4821	3.81677	107.952	43.678	11.3128	41.6163	15.2306	92.7211	8.14372	1043.77	0.808755	2.14407e+09	0.106188	202.313	42.5569	1856.52	67.2821	23.7222	7.85158	0.50245	2.11164	2.66873	3.37348	0.449947	0.376371	0.979891	0.906236	-0.0927234	0.681891	0.369425	6.21196	0.0145	6.55165	0.0307236	4.25676	7.89346	6.41464	243.985	0.123976	6.092	208.979	8.12323	46.8435	24.5366	776.606
97.nii.gz	9.51544	22.6764	7.33819e+10	2.12789	6.7981	6.85595	85.2253	15.6632	4.16799	14.7943	2.32455	82.9007	2.85961	1015.68	1.20835	7.33819e+10	0.275739	29.8138	13.4007	53.6666	4.74394	3.18652	1.72559	0.297109	0.945744	1.75499	0.827164	0.629509	0.600699	0.994793	0.952174	-0.0373934	0.366877	0.493321	3.61046	0.082978	4.13542	0.163217	2.81918	1.22803	5.90839	4375	0.0615036	19.5787	19614.4	1.28001	14.5197	103.467	1202.12
98.nii.gz	12.1628	29.2227	5.39723e+09	2.46602	8.60235	5.33957	69.2258	20.0389	5.43247	19.1213	5.74918	63.4766	3.71096	1020.06	1.12894	5.39723e+09	0.217717	50.0334	12.561	98.6726	8.70937	4.7393	3.48128	0.152894	1.38838	2.15993	1.54305	0.540767	0.489472	0.980919	0.909731	-0.0150879	0.237556	0.45493	3.4995	0.0496217	4.87247	0.104467	3.08949	2.05514	5.72778	446.691	0.0861174	10.6021	1129.3	2.10521	14.4532	52.4309	538.971
99.nii.gz	7.5806	16.8352	2.7678e+10	1.67855	4.8577	4.51275	43.8566	11.9266	2.91502	11.5455	2.0844	41.7722	2.01661	1011.93	0.843214	2.7678e+10	0.365567	14.0769	8.39032	9.62339	1.17475	1.61645	0.885331	0.291908	0.649089	1.39888	0.461237	0.711056	0.698802	0.989487	0.937165	-0.0451214	0.354518	0.476073	2.86488	0.146228	3.23549	0.262276	2.34709	0.625445	5.71904	1403.12	0.0519118	27.4747	9880.91	0.646124	8.90954	165.941	1267.1
[truncated: 1,785 more columns]
